# Supplementary material for: Identification of Genetic Determinants of the Sexual Dimorphism in CNS Autoimmunity
Source: PLoS One. 2015 Feb 11;10(2):e0117993. doi: 10.1371/journal.pone.0117993 (PMC4324900; doi:10.1371/journal.pone.0117993)
Supplement: S1 Table — (XLSX) [file pone.0117993.s002.xlsx]

## Sheet: Table S1
Table S1. List of SNPs within MS-GWAS candidate gene murine orthologues
chr	bploc	gene	consequence	dbsnp_annot	dist1	dist2	dist3	id	observed	C57BL/6J	PWD/PhJ
1	52008296	Stat4	U5	U5:Stat4	52	in	Stat4	rs36628748	A/C	C	A
1	52008386	Stat4	U5	U5:Stat4	142	in	Stat4	rs31991963	A/G	G	A
1	52009055	Stat4	I	I:Stat4	811	in	Stat4	rs38421419	A/G	G	A
1	52009101	Stat4	I	I:Stat4	857	in	Stat4	rs36573096	C/G	G	C
1	52009237	Stat4	I	I:Stat4	993	in	Stat4	rs38163153	A/C	A	C
1	52009504	Stat4	I	I:Stat4	1260	in	Stat4	rs38228207	A/G	A	G
1	52009667	Stat4	I	I:Stat4	1423	in	Stat4	rs37165308	A/T	T	A
1	52009830	Stat4	I	I:Stat4	1586	in	Stat4	rs36618654	C/T	C	T
1	52009846	Stat4	I	I:Stat4	1602	in	Stat4	rs38016342	C/T	C	T
1	52009860	Stat4	I	I:Stat4	1616	in	Stat4	rs36668786	C/T	C	T
1	52009905	Stat4	I	I:Stat4	1661	in	Stat4	rs36498694	C/T	T	C
1	52010009	Stat4	I	I:Stat4	1765	in	Stat4	rs38413827	A/G	G	A
1	52010040	Stat4	I	I:Stat4	1796	in	Stat4	rs37209646	C/T	T	C
1	52010657	Stat4	I	I:Stat4	2413	in	Stat4	rs38027918	A/G	G	A
1	52010673	Stat4	I	I:Stat4	2429	in	Stat4	rs36444643	A/T	T	A
1	52010822	Stat4	I	I:Stat4	2578	in	Stat4	rs36910207	A/G	A	G
1	52010875	Stat4	I	I:Stat4	2631	in	Stat4	rs38128013	A/C	C	A
1	52010898	Stat4	I	I:Stat4	2654	in	Stat4	rs36479617	G/T	G	T
1	52010940	Stat4	I	I:Stat4	2696	in	Stat4	rs39323155	G/T	G	T
1	52011393	Stat4	I	I:Stat4	3149	in	Stat4	rs40161408	A/G	G	A
1	52011466	Stat4	I	I:Stat4	3222	in	Stat4	rs37867989	A/T	A	T
1	52011530	Stat4	I	I:Stat4	3286	in	Stat4	rs39055329	C/T	C	T
1	52012170	Stat4	I	I:Stat4	3926	in	Stat4	rs38073205	A/G	G	A
1	52012571	Stat4	I	I:Stat4	4327	in	Stat4	rs36762284	C/T	T	C
1	52012579	Stat4	I	I:Stat4	4335	in	Stat4	rs37964943	G/T	G	T
1	52012593	Stat4	I	I:Stat4	4349	in	Stat4	rs38617969	A/T	A	T
1	52012615	Stat4	I	I:Stat4	4371	in	Stat4	rs36894871	A/G	G	A
1	52012663	Stat4	I	I:Stat4	4419	in	Stat4	rs39963019	C/T	T	C
1	52012796	Stat4	I	I:Stat4	4552	in	Stat4	rs31236582	A/G	G	A
1	52013676	Stat4	I	I:Stat4	5432	in	Stat4	rs31101991	A/G	G	A
1	52014815	Stat4	I	I:Stat4	6571	in	Stat4	rs37074632	A/C	A	C
1	52016955	Stat4	I	I:Stat4	8711	in	Stat4	rs36269306	A/G	G	A
1	52017157	Stat4	I	I:Stat4	8913	in	Stat4	rs38752094	A/G	A	G
1	52017176	Stat4	I	I:Stat4	8932	in	Stat4	rs37956785	A/G	A	G
1	52017775	Stat4	I	I:Stat4	9531	in	Stat4	rs31573126	G/T	T	G
1	52017840	Stat4	I	I:Stat4	9596	in	Stat4	rs37967257	A/G	A	G
1	52017998	Stat4	I	I:Stat4	9754	in	Stat4	rs37670821	G/T	T	G
1	52018136	Stat4	I	I:Stat4	9892	in	Stat4	rs36660487	A/G	A	G
1	52018313	Stat4	I	I:Stat4	10069	in	Stat4	rs36600411	C/T	C	T
1	52019001	Stat4	I	I:Stat4	10757	in	Stat4	rs37972854	A/T	A	T
1	52019590	Stat4	I	I:Stat4	11346	in	Stat4	rs39978027	C/T	C	T
1	52021437	Stat4	I	I:Stat4	13193	in	Stat4	rs233580755	G/T	G	T
1	52030425	Stat4	I	I:Stat4	22181	in	Stat4	rs37672326	C/T	T	C
1	52032454	Stat4	I	I:Stat4	24210	in	Stat4	rs36583557	A/G	G	A
1	52032645	Stat4	I	I:Stat4	24401	in	Stat4	rs39012765	C/T	C	T
1	52032730	Stat4	I	I:Stat4	24486	in	Stat4	rs36857409	C/T	C	T
1	52032785	Stat4	I	I:Stat4	24541	in	Stat4	rs36827898	C/T	T	C
1	52033336	Stat4	I	I:Stat4	25092	in	Stat4	rs36256673	G/T	G	T
1	52035015	Stat4	I	I:Stat4	26771	in	Stat4	rs36298332	G/T	T	G
1	52035339	Stat4	I	I:Stat4	27095	in	Stat4	rs36355132	A/C	A	C
1	52035779	Stat4	I	I:Stat4	27535	in	Stat4	rs36621850	A/G	A	G
1	52038860	Stat4	I	I:Stat4	30616	in	Stat4	rs36577473	A/G	G	A
1	52039511	Stat4	I	I:Stat4	31267	in	Stat4	rs37409448	A/C	C	A
1	52039660	Stat4	I	I:Stat4	31416	in	Stat4	rs37603894	A/G	G	A
1	52040322	Stat4	I	I:Stat4	32078	in	Stat4	rs36292685	C/T	T	C
1	52040948	Stat4	I	I:Stat4	32704	in	Stat4	rs38605156	C/T	T	C
1	52041027	Stat4	I	I:Stat4	32783	in	Stat4	rs37048799	C/G	C	G
1	52042988	Stat4	I	I:Stat4	34744	in	Stat4	rs36342993	C/T	T	C
1	52043062	Stat4	I	I:Stat4	34818	in	Stat4	rs39082830	A/G	A	G
1	52043090	Stat4	I	I:Stat4	34846	in	Stat4	rs36257353	A/T	A	T
1	52043137	Stat4	I	I:Stat4	34893	in	Stat4	rs37336286	C/T	C	T
1	52043577	Stat4	I	I:Stat4	35333	in	Stat4	rs37115454	A/C	A	C
1	52045706	Stat4	I	I:Stat4	37462	in	Stat4	rs37051018	C/T	T	C
1	52047287	Stat4	I	I:Stat4	39043	in	Stat4	rs39978915	A/T	A	T
1	52047563	Stat4	I	I:Stat4	39319	in	Stat4	rs36251194	A/T	A	T
1	52050028	Stat4	I	I:Stat4	41784	in	Stat4	rs36623729	A/C	C	A
1	52050133	Stat4	I	I:Stat4	41889	in	Stat4	rs37530891	A/G	A	G
1	52050260	Stat4	I	I:Stat4	42016	in	Stat4	rs38181638	A/T	T	A
1	52050368	Stat4	I	I:Stat4	42124	in	Stat4	rs37741569	G/T	T	G
1	52050795	Stat4	I	I:Stat4	42551	in	Stat4	rs37173005	A/G	A	G
1	52052982	Stat4	I	I:Stat4	44738	in	Stat4	rs37228582	A/G	A	G
1	52053261	Stat4	I	I:Stat4	45017	in	Stat4	rs37299618	A/G	G	A
1	52053333	Stat4	I	I:Stat4	45089	in	Stat4	rs39867883	C/T	T	C
1	52053730	Stat4	I	I:Stat4	45486	in	Stat4	rs36270150	A/G	A	G
1	52054029	Stat4	I	I:Stat4	45785	in	Stat4	rs37468290	A/G	A	G
1	52054400	Stat4	I	I:Stat4	46156	in	Stat4	rs36762924	G/T	G	T
1	52054486	Stat4	I	I:Stat4	46242	in	Stat4	rs36709861	A/G	G	A
1	52054623	Stat4	I	I:Stat4	46379	in	Stat4	rs36707640	A/G	A	G
1	52054682	Stat4	I	I:Stat4	46438	in	Stat4	rs36829797	G/T	T	G
1	52054750	Stat4	I	I:Stat4	46506	in	Stat4	rs37175658	A/G	G	A
1	52055324	Stat4	I	I:Stat4	47080	in	Stat4	rs37617416	C/T	C	T
1	52055414	Stat4	I	I:Stat4	47170	in	Stat4	rs37141818	C/T	T	C
1	52055500	Stat4	I	I:Stat4	47256	in	Stat4	rs37790064	C/T	T	C
1	52055538	Stat4	I	I:Stat4	47294	in	Stat4	rs37969549	A/G	G	A
1	52055792	Stat4	I	I:Stat4	47548	in	Stat4	rs6214413	A/T	T	A
1	52055804	Stat4	I	I:Stat4	47560	in	Stat4	rs6214423	C/T	T	C
1	52055844	Stat4	I	I:Stat4	47600	in	Stat4	rs36633740	A/G	A	G
1	52056763	Stat4	I	I:Stat4	48519	in	Stat4	rs6232649	G/T	T	G
1	52056924	Stat4	I	I:Stat4	48680	in	Stat4	rs6233305	A/G	A	G
1	52057057	Stat4	I	I:Stat4	48813	in	Stat4	rs6246824	C/T	C	T
1	52057862	Stat4	I	I:Stat4	49618	in	Stat4	rs36656225	A/G	G	A
1	52058137	Stat4	I	I:Stat4	49893	in	Stat4	rs37290329	A/G	G	A
1	52058163	Stat4	I	I:Stat4	49919	in	Stat4	rs37597260	C/T	C	T
1	52058290	Stat4	I	I:Stat4	50046	in	Stat4	rs37059240	C/G	C	G
1	52060348	Stat4	I	I:Stat4	52104	in	Stat4	rs37554844	A/G	A	G
1	52061375	Stat4	I	I:Stat4	53131	in	Stat4	rs38030233	C/T	T	C
1	52061695	Stat4	I	I:Stat4	53451	in	Stat4	rs37893224	C/T	T	C
1	52062058	Stat4	I	I:Stat4	53814	in	Stat4	rs37039127	C/T	T	C
1	52062685	Stat4	I	I:Stat4	54441	in	Stat4	rs36429806	A/C	A	C
1	52062741	Stat4	I	I:Stat4	54497	in	Stat4	rs37554794	A/G	G	A
1	52062828	Stat4	I	I:Stat4	54584	in	Stat4	rs37865555	C/T	C	T
1	52062933	Stat4	I	I:Stat4	54689	in	Stat4	rs37459504	C/G	C	G
1	52062949	Stat4	I	I:Stat4	54705	in	Stat4	rs36590673	C/T	C	T
1	52064508	Stat4	I	I:Stat4	56264	in	Stat4	rs36834865	G/T	G	T
1	52064576	Stat4	I	I:Stat4	56332	in	Stat4	rs36256802	C/T	C	?
1	52067812	Stat4	I	I:Stat4	59568	in	Stat4	rs36652151	A/G	G	A
1	52071825	Stat4	I	I:Stat4	63581	in	Stat4	rs6390090	A/G	G	A
1	52071974	Stat4	I	I:Stat4	63730	in	Stat4	rs6391072	C/G	G	C
1	52078801	Stat4	I	I:Stat4	70557	in	Stat4	rs36691675	A/G	A	G
1	52087359	Stat4	I	I:Stat4	79115	in	Stat4	rs38485013	A/G	A	G
1	52088713	Stat4	I	I:Stat4	80469	in	Stat4	rs38315611	A/G	A	G
1	52088824	Stat4	I	I:Stat4	80580	in	Stat4	rs39250774	C/T	T	C
1	52088854	Stat4	I	I:Stat4	80610	in	Stat4	rs36292732	A/G	G	A
1	52090749	Stat4	I	I:Stat4	82505	in	Stat4	rs38472991	A/G	A	G
1	52091061	Stat4	I	I:Stat4	82817	in	Stat4	rs36319660	C/G	G	C
1	52092228	Stat4	I	I:Stat4	83984	in	Stat4	rs38821926	C/T	C	T
1	52093306	Stat4	I	I:Stat4	85062	in	Stat4	rs37556202	A/G	G	A
1	52094209	Stat4	I	I:Stat4	85965	in	Stat4	rs36998183	C/G	G	C
1	52094470	Stat4	I	I:Stat4	86226	in	Stat4	rs38231888	A/G	G	A
1	52094538	Stat4	I	I:Stat4	86294	in	Stat4	rs36780113	A/G	A	G
1	52094737	Stat4	I	I:Stat4	86493	in	Stat4	rs36250037	C/T	C	T
1	52095674	Stat4	I	I:Stat4	87430	in	Stat4	rs39364565	A/G	A	G
1	52096756	Stat4	I	I:Stat4	88512	in	Stat4	rs36676682	A/T	T	A
1	52097172	Stat4	I	I:Stat4	88928	in	Stat4	rs36461216	A/G	A	G
1	52097481	Stat4	I	I:Stat4	89237	in	Stat4	rs36982035	A/G	A	G
1	52097642	Stat4	I	I:Stat4	89398	in	Stat4	rs36373081	A/G	G	A
1	52097832	Stat4	I	I:Stat4	89588	in	Stat4	rs36356966	A/G	A	G
1	52098050	Stat4	I	I:Stat4	89806	in	Stat4	rs36587185	A/T	A	T
1	52098254	Stat4	I	I:Stat4	90010	in	Stat4	rs36455466	A/G	A	G
1	52098342	Stat4	I	I:Stat4	90098	in	Stat4	rs37455319	G/T	G	T
1	52098750	Stat4	I	I:Stat4	90506	in	Stat4	rs37496775	C/T	T	C
1	52098794	Stat4	I	I:Stat4	90550	in	Stat4	rs37493977	A/T	A	T
1	52098820	Stat4	I	I:Stat4	90576	in	Stat4	rs37932128	C/T	C	T
1	52099277	Stat4	I	I:Stat4	91033	in	Stat4	rs37474658	C/T	T	C
1	52099299	Stat4	I	I:Stat4	91055	in	Stat4	rs36751092	C/T	C	T
1	52099356	Stat4	I	I:Stat4	91112	in	Stat4	rs39002066	G/T	G	T
1	52099436	Stat4	I	I:Stat4	91192	in	Stat4	rs36640082	A/T	A	T
1	52099509	Stat4	I	I:Stat4	91265	in	Stat4	rs38588757	C/G	C	G
1	52099643	Stat4	I	I:Stat4	91399	in	Stat4	rs36406039	A/G	G	A
1	52099689	Stat4	I	I:Stat4	91445	in	Stat4	rs36369328	G/T	T	G
1	52099775	Stat4	I	I:Stat4	91531	in	Stat4	rs38719680	A/T	T	A
1	52100009	Stat4	I	I:Stat4	91765	in	Stat4	rs37073356	A/G	A	G
1	52100043	Stat4	I	I:Stat4	91799	in	Stat4	rs37466665	C/T	C	T
1	52100096	Stat4	I	I:Stat4	91852	in	Stat4	rs36854507	C/T	T	C
1	52100102	Stat4	I	I:Stat4	91858	in	Stat4	rs36978483	A/T	A	T
1	52100111	Stat4	I	I:Stat4	91867	in	Stat4	rs37409952	A/G	A	G
1	52100206	Stat4	I	I:Stat4	91962	in	Stat4	rs36524595	C/T	T	C
1	52100253	Stat4	I	I:Stat4	92009	in	Stat4	rs36501959	A/G	G	A
1	52100268	Stat4	I	I:Stat4	92024	in	Stat4	rs36712284	C/T	C	T
1	52100315	Stat4	I	I:Stat4	92071	in	Stat4	rs37752689	C/T	C	T
1	52100596	Stat4	I	I:Stat4	92352	in	Stat4	rs37576658	A/G	G	A
1	52100633	Stat4	I	I:Stat4	92389	in	Stat4	rs36978102	C/G	C	G
1	52100752	Stat4	I	I:Stat4	92508	in	Stat4	rs39070899	A/C	C	A
1	52100773	Stat4	I	I:Stat4	92529	in	Stat4	rs39828694	C/T	C	T
1	52100832	Stat4	I	I:Stat4	92588	in	Stat4	rs37598420	A/T	A	T
1	52100906	Stat4	I	I:Stat4	92662	in	Stat4	rs38609577	A/C	C	A
1	52100930	Stat4	I	I:Stat4	92686	in	Stat4	rs39522251	A/C	A	C
1	52101080	Stat4	I	I:Stat4	92836	in	Stat4	rs39112934	A/T	T	A
1	52101138	Stat4	I	I:Stat4	92894	in	Stat4	rs36456160	C/T	T	C
1	52101255	Stat4	I	I:Stat4	93011	in	Stat4	rs36255555	C/T	C	T
1	52101561	Stat4	I	I:Stat4	93317	in	Stat4	rs36700055	C/T	T	C
1	52101605	Stat4	I	I:Stat4	93361	in	Stat4	rs36409498	G/T	T	G
1	52101794	Stat4	I	I:Stat4	93550	in	Stat4	rs36971235	A/G	G	A
1	52101802	Stat4	I	I:Stat4	93558	in	Stat4	rs36616435	A/G	G	A
1	52101928	Stat4	I	I:Stat4	93684	in	Stat4	rs38071427	A/T	A	T
1	52102109	Stat4	I	I:Stat4	93865	in	Stat4	rs6243054	A/C	A	C
1	52102427	Stat4	I	I:Stat4	94183	in	Stat4	rs6257117	C/T	C	T
1	52102430	Stat4	I	I:Stat4	94186	in	Stat4	rs6257118	A/G	A	G
1	52102511	Stat4	Cs	Cs:Stat4:K:582	94267	in	Stat4	rs6257599	A/G	G	A
1	52102803	Stat4	I	I:Stat4	94559	in	Stat4	rs38116287	A/G	G	A
1	52102969	Stat4	Cs	Cs:Stat4:L:658	94725	in	Stat4	rs36918592	C/G	G	C
1	52103042	Stat4	I	I:Stat4	94798	in	Stat4	rs39374612	A/G	A	G
1	52103054	Stat4	I	I:Stat4	94810	in	Stat4	rs38527560	A/T	T	A
1	52103190	Stat4	I	I:Stat4	94946	in	Stat4	rs36628406	C/T	C	T
1	52103213	Stat4	I	I:Stat4	94969	in	Stat4	rs36667290	C/T	T	C
1	52103252	Stat4	I	I:Stat4	95008	in	Stat4	rs36784776	A/G/T	A	T
1	52103263	Stat4	I	I:Stat4	95019	in	Stat4	rs36426619	A/T	A	T
1	52103556	Stat4	I	I:Stat4	95312	in	Stat4	rs38513906	G/T	T	G
1	52103604	Stat4	I	I:Stat4	95360	in	Stat4	rs39126462	C/G	C	G
1	52103740	Stat4	I	I:Stat4	95496	in	Stat4	rs37130802	A/G	G	A
1	52104413	Stat4	I	I:Stat4	96169	in	Stat4	rs37006608	C/T	C	T
1	52105028	Stat4	I	I:Stat4	96784	in	Stat4	rs36582977	C/T	T	C
1	52105043	Stat4	I	I:Stat4	96799	in	Stat4	rs36952803	C/T	C	T
1	52105142	Stat4	I	I:Stat4	96898	in	Stat4	rs38829955	C/T	T	C
1	52105284	Stat4	I	I:Stat4	97040	in	Stat4	rs36537752	A/T	T	A
1	52105347	Stat4	I	I:Stat4	97103	in	Stat4	rs36289444	A/G	A	G
1	52105513	Stat4	I	I:Stat4	97269	in	Stat4	rs37012322	C/T	T	C
1	52105682	Stat4	Cn	Cn:Stat4:TM:709	97438	in	Stat4	rs38245518	C/T	C	T
1	52106383	Stat4	I	I:Stat4	98139	in	Stat4	rs36648996	A/G	G	A
1	52106416	Stat4	I	I:Stat4	98172	in	Stat4	rs36441830	C/T	C	T
1	52106873	Stat4	I	I:Stat4	98629	in	Stat4	rs37778618	C/T	C	T
1	52106942	Stat4	U3	U3:Stat4	98698	in	Stat4	rs37549500	C/T	C	T
1	52106955	Stat4	U3	U3:Stat4	98711	in	Stat4	rs38547542	C/T	T	C
1	85604317				3939	in	Sp140	rs51174162	C/G	C	G
1	85608611	Sp140	I	I:Sp140	8233	in	Sp140	rs47074852	C/T	C	T
1	85614814	Sp140	Cs	Cs:Sp140:T:126	14436	in	Sp140	rs52040481	G/T	G	T
1	85618508	Sp140	I	I:Sp140	18130	in	Sp140	rs107990808	A/G	G	A
1	85624624				24246	in	Sp140	rs46344454	A/T	T	A
1	85624851	Sp140	I	I:Sp140	24473	in	Sp140	rs50651367	A/G	A	G
1	85629034	Sp140	I	I:Sp140	28656	in	Sp140	rs47567665	G/T	G	T
1	85635262	Sp140	I	I:Sp140	34884	in	Sp140	rs46004689	A/G	A	G
1	85636118	Sp140	I	I:Sp140	35740	in	Sp140	rs46965982	A/C	A	C
1	85636633	Sp140	I	I:Sp140	36255	in	Sp140	rs50402273	C/G	G	C
1	85643187	Sp140	I	I:Sp140	42809	in	Sp140	rs48075115	C/T	T	C
1	136213663	5730559C18Rik	U3	U3:5730559C18Rik	20601	in	5730559C18Rik	rs30557419	C/T	C	T
1	136214188	5730559C18Rik	U3	U3:5730559C18Rik	20076	in	5730559C18Rik	rs30887924	A/C	C	A
1	136214736	5730559C18Rik	I	I:5730559C18Rik	19528	in	5730559C18Rik	rs30887000	A/T	T	A
1	136215238	5730559C18Rik	I	I:5730559C18Rik	19026	in	5730559C18Rik	rs32580344	A/G	A	G
1	136215418	5730559C18Rik	I	I:5730559C18Rik	18846	in	5730559C18Rik	rs30886998	C/T	C	T
1	136216359	5730559C18Rik	Cs	Cs:5730559C18Rik:T:446	17905	in	5730559C18Rik	rs30886995	C/T	T	C
1	136216571	5730559C18Rik	I	I:5730559C18Rik	17693	in	5730559C18Rik	rs30886994	A/T	T	A
1	136216659	5730559C18Rik	I	I:5730559C18Rik	17605	in	5730559C18Rik	rs30886183	G/T	G	T
1	136216678	5730559C18Rik	I	I:5730559C18Rik	17586	in	5730559C18Rik	rs30886182	C/T	T	C
1	136217460	5730559C18Rik	I	I:5730559C18Rik	16804	in	5730559C18Rik	rs30886180	A/T	A	T
1	136217549	5730559C18Rik	I	I:5730559C18Rik	16715	in	5730559C18Rik	rs30886177	A/G	G	A
1	136218132	5730559C18Rik	I	I:5730559C18Rik	16132	in	5730559C18Rik	rs30886175	A/G	G	A
1	136218342	5730559C18Rik	I	I:5730559C18Rik	15922	in	5730559C18Rik	rs30885313	C/T	T	C
1	136219522	5730559C18Rik	I	I:5730559C18Rik	14742	in	5730559C18Rik	rs30885311	C/T	T	C
1	136219707	5730559C18Rik	I	I:5730559C18Rik	14557	in	5730559C18Rik	rs30885309	A/G	G	A
1	136219792	5730559C18Rik	Cn	Cn:5730559C18Rik:RH:396	14472	in	5730559C18Rik	rs30885307	C/T	C	T
1	136219838	5730559C18Rik	Cn	Cn:5730559C18Rik:AS:381	14426	in	5730559C18Rik	rs30885306	A/C	C	A
1	136220005	5730559C18Rik	I	I:5730559C18Rik	14259	in	5730559C18Rik	rs30889320	C/T	T	C
1	136220086	5730559C18Rik	I	I:5730559C18Rik	14178	in	5730559C18Rik	rs30889319	C/G	C	G
1	136220568	5730559C18Rik	I	I:5730559C18Rik	13696	in	5730559C18Rik	rs30889318	A/G	A	G
1	136220617	5730559C18Rik	I	I:5730559C18Rik	13647	in	5730559C18Rik	rs30889316	C/T	T	C
1	136220650	5730559C18Rik	I	I:5730559C18Rik	13614	in	5730559C18Rik	rs30889315	C/T	C	T
1	136220734	5730559C18Rik	I	I:5730559C18Rik	13530	in	5730559C18Rik	rs30889314	C/T	C	T
1	136220825	5730559C18Rik	I	I:5730559C18Rik	13439	in	5730559C18Rik	rs30888602	G/T	G	T
1	136220898	5730559C18Rik	I	I:5730559C18Rik	13366	in	5730559C18Rik	rs30888601	A/G	G	A
1	136221181	5730559C18Rik	I	I:5730559C18Rik	13083	in	5730559C18Rik	rs30888600	A/G	G	A
1	136221387	5730559C18Rik	I	I:5730559C18Rik	12877	in	5730559C18Rik	rs30888599	C/T	C	T
1	136221478	5730559C18Rik	I	I:5730559C18Rik	12786	in	5730559C18Rik	rs30888598	A/G	A	G
1	136221652	5730559C18Rik	I	I:5730559C18Rik	12612	in	5730559C18Rik	rs30888597	G/T	T	G
1	136221788	5730559C18Rik	I	I:5730559C18Rik	12476	in	5730559C18Rik	rs30888596	C/T	C	T
1	136221821	5730559C18Rik	I	I:5730559C18Rik	12443	in	5730559C18Rik	rs30888595	C/T	C	T
1	136221862	5730559C18Rik	I	I:5730559C18Rik	12402	in	5730559C18Rik	rs30888594	A/C	A	C
1	136222129	5730559C18Rik	I	I:5730559C18Rik	12135	in	5730559C18Rik	rs30887803	C/G	C	G
1	136222697	5730559C18Rik	I	I:5730559C18Rik	11567	in	5730559C18Rik	rs30887801	C/T	T	C
1	136222739	5730559C18Rik	I	I:5730559C18Rik	11525	in	5730559C18Rik	rs30887800	G/T	G	T
1	136222918	5730559C18Rik	I	I:5730559C18Rik	11346	in	5730559C18Rik	rs30887799	A/T	A	T
1	136223329	5730559C18Rik	I	I:5730559C18Rik	10935	in	5730559C18Rik	rs30887798	A/G	G	A
1	136223707	5730559C18Rik	I	I:5730559C18Rik	10557	in	5730559C18Rik	rs30887796	C/T	T	C
1	136224025	5730559C18Rik	I	I:5730559C18Rik	10239	in	5730559C18Rik	rs30887795	A/G	G	A
1	136224172	5730559C18Rik	I	I:5730559C18Rik	10092	in	5730559C18Rik	rs30887794	A/G	G	A
1	136224220	5730559C18Rik	I	I:5730559C18Rik	10044	in	5730559C18Rik	rs30886893	C/T	T	C
1	136224260	5730559C18Rik	I	I:5730559C18Rik	10004	in	5730559C18Rik	rs30886892	C/T	T	C
1	136224275	5730559C18Rik	I	I:5730559C18Rik	9989	in	5730559C18Rik	rs30886891	A/G	A	G
1	136224355	5730559C18Rik	I	I:5730559C18Rik	9909	in	5730559C18Rik	rs30886890	A/G	G	A
1	136224373	5730559C18Rik	I	I:5730559C18Rik	9891	in	5730559C18Rik	rs30886889	C/T	T	C
1	136224465	5730559C18Rik	I	I:5730559C18Rik	9799	in	5730559C18Rik	rs30886888	A/C	C	A
1	136224636	5730559C18Rik	I	I:5730559C18Rik	9628	in	5730559C18Rik	rs30886887	G/T	T	G
1	136224748	5730559C18Rik	I	I:5730559C18Rik	9516	in	5730559C18Rik	rs30886886	A/G	G	A
1	136224837	5730559C18Rik	I	I:5730559C18Rik	9427	in	5730559C18Rik	rs30886885	C/G	G	C
1	136224883	5730559C18Rik	I	I:5730559C18Rik	9381	in	5730559C18Rik	rs30886884	G/T	T	G
1	136224957	5730559C18Rik	I	I:5730559C18Rik	9307	in	5730559C18Rik	rs30885973	A/T	A	T
1	136225168	5730559C18Rik	I	I:5730559C18Rik	9096	in	5730559C18Rik	rs30495825	C/G	C	G
1	136226090	5730559C18Rik	I	I:5730559C18Rik	8174	in	5730559C18Rik	rs30885969	C/G	C	G
1	136226376	5730559C18Rik	I	I:5730559C18Rik	7888	in	5730559C18Rik	rs30885966	C/T	T	C
1	136226492	5730559C18Rik	I	I:5730559C18Rik	7772	in	5730559C18Rik	rs30885965	C/T	T	C
1	136226649	5730559C18Rik	I	I:5730559C18Rik	7615	in	5730559C18Rik	rs30885964	A/G	G	A
1	136226727	5730559C18Rik	I	I:5730559C18Rik	7537	in	5730559C18Rik	rs30885133	A/G	A	G
1	136227031	5730559C18Rik	I	I:5730559C18Rik	7233	in	5730559C18Rik	rs30885132	A/C	C	A
1	136227178	5730559C18Rik	I	I:5730559C18Rik	7086	in	5730559C18Rik	rs30885131	G/T	G	T
1	136227334	5730559C18Rik	I	I:5730559C18Rik	6930	in	5730559C18Rik	rs30885129	C/T	C	T
1	136227344	5730559C18Rik	I	I:5730559C18Rik	6920	in	5730559C18Rik	rs30885128	A/G	G	A
1	136227635	5730559C18Rik	Cs	Cs:5730559C18Rik:H:77	6629	in	5730559C18Rik	rs30885125	A/G	A	G
1	136228661	5730559C18Rik	I	I:5730559C18Rik	5603	in	5730559C18Rik	rs30884449	A/G	G	A
1	136228679	5730559C18Rik	I	I:5730559C18Rik	5585	in	5730559C18Rik	rs30884448	C/T	C	T
1	136229623	5730559C18Rik	I	I:5730559C18Rik	4641	in	5730559C18Rik	rs30883732	C/T	C	T
1	136229762	5730559C18Rik	I	I:5730559C18Rik	4502	in	5730559C18Rik	rs30883731	C/T	T	C
1	136230219	5730559C18Rik	I	I:5730559C18Rik	4045	in	5730559C18Rik	rs30883729	A/G	G	A
1	136230318	5730559C18Rik	I	I:5730559C18Rik	3946	in	5730559C18Rik	rs30883727	C/T	C	T
1	136230684	5730559C18Rik	I	I:5730559C18Rik	3580	in	5730559C18Rik	rs30883724	C/T	T	C
1	136230841	5730559C18Rik	I	I:5730559C18Rik	3423	in	5730559C18Rik	rs30882843	C/T	C	T
1	136231092	5730559C18Rik	I	I:5730559C18Rik	3172	in	5730559C18Rik	rs30882842	C/T	C	T
1	136231434	5730559C18Rik	I	I:5730559C18Rik	2830	in	5730559C18Rik	rs30882841	C/T	C	T
1	136231443	5730559C18Rik	I	I:5730559C18Rik	2821	in	5730559C18Rik	rs30882840	A/G	G	A
1	136232239	5730559C18Rik	I	I:5730559C18Rik	2025	in	5730559C18Rik	rs30882838	C/T	C	T
1	136232255	5730559C18Rik	I	I:5730559C18Rik	2009	in	5730559C18Rik	rs30882837	C/T	C	T
1	136232287	5730559C18Rik	I	I:5730559C18Rik	1977	in	5730559C18Rik	rs30882836	C/T	T	C
1	136232404	5730559C18Rik	I	I:5730559C18Rik	1860	in	5730559C18Rik	rs30882835	C/T	C	T
1	136232520	5730559C18Rik	I	I:5730559C18Rik	1744	in	5730559C18Rik	rs30882834	A/T	T	A
1	136233526	5730559C18Rik	I	I:5730559C18Rik	738	in	5730559C18Rik	rs30881902	A/G	A	G
1	136234219	[>1gene]	[multi]	U5:5730559C18Rik+NC:Gm3878	45	in	5730559C18Rik	rs30881901	C/T	C	T
1	136234247	[>1gene]	[multi]	U5:5730559C18Rik+NC:Gm3878	17	in	5730559C18Rik	rs30881900	C/T	C	T
1	136234258	[>1gene]	[multi]	U5:5730559C18Rik+NC:Gm3878	6	in	5730559C18Rik	rs30881899	A/G	G	A
1	144244101				5141	in	Rgs1	rs47025755	C/T	T	C
1	144244879	Rgs1	U3	U3:Rgs1	4363	in	Rgs1	rs47678325	A/G	G	A
1	144245298	Rgs1	U3	U3:Rgs1	3944	in	Rgs1	rs32463620	C/T	T	C
1	144246000	Rgs1	I	I:Rgs1	3242	in	Rgs1	rs51200574	C/T	T	C
1	144246120	Rgs1	I	I:Rgs1	3122	in	Rgs1	rs47480276	C/T	T	C
1	144246332	Rgs1	Cn	Cn:Rgs1:RK:101	2910	in	Rgs1	rs48730773	C/T	C	T
1	144246392	Rgs1	I	I:Rgs1	2850	in	Rgs1	rs47427348	G/T	G	T
1	144246853	Rgs1	I	I:Rgs1	2389	in	Rgs1	rs46991724	A/G	G	A
1	144247298	Rgs1	I	I:Rgs1	1944	in	Rgs1	rs47240485	C/T	C	T
1	144247313	Rgs1	I	I:Rgs1	1929	in	Rgs1	rs32093639	A/T	T	A
1	144247846	Rgs1	I	I:Rgs1	1396	in	Rgs1	rs47735973	C/T	C	T
1	144247864	Rgs1	I	I:Rgs1	1378	in	Rgs1	rs51573689	A/G	A	G
1	144248538	Rgs1	Cs	Cs:Rgs1:Y:53	704	in	Rgs1	rs50330149	A/G	G	A
1	144248873	Rgs1	I	I:Rgs1	369	in	Rgs1	rs49358914	A/G	A	G
1	144248981	Rgs1	Cs	Cs:Rgs1:F:19	261	in	Rgs1	rs49278329	A/G	A	G
1	144249004	Rgs1	Cn	Cn:Rgs1:ND:12	238	in	Rgs1	rs48501045	C/T	T	C
1	144249217				25	in	Rgs1	rs32648538	G/T	G	T
1	144520843	Rgs21	I	I:Rgs21	46824	in	Rgs21	rs32411931	C/G	G	C
1	144522682	Rgs21	I	I:Rgs21	44985	in	Rgs21	rs32397011	A/G	A	G
1	144522920	Rgs21	I	I:Rgs21	44747	in	Rgs21	rs46709092	A/G	A	G
1	144523168	Rgs21	I	I:Rgs21	44499	in	Rgs21	rs32544722	C/T	C	T
1	144523320	Rgs21	I	I:Rgs21	44347	in	Rgs21	rs31711403	A/G	G	A
1	144524128	Rgs21	I	I:Rgs21	43539	in	Rgs21	rs52360934	A/G	A	G
1	144525659	Rgs21	I	I:Rgs21	42008	in	Rgs21	rs45714149	C/T	T	C
1	144526227	Rgs21	I	I:Rgs21	41440	in	Rgs21	rs51361717	C/T	T	C
1	144526375	Rgs21	I	I:Rgs21	41292	in	Rgs21	rs31797588	G/T	T	G
1	144526597	Rgs21	I	I:Rgs21	41070	in	Rgs21	rs51824480	A/G	G	A
1	144527049	Rgs21	I	I:Rgs21	40618	in	Rgs21	rs47235589	C/T	T	C
1	144527218	Rgs21	I	I:Rgs21	40449	in	Rgs21	rs48307164	C/T	T	C
1	144527781	Rgs21	I	I:Rgs21	39886	in	Rgs21	rs47485906	A/T	A	T
1	144528066	Rgs21	I	I:Rgs21	39601	in	Rgs21	rs51473587	C/T	C	T
1	144528505	Rgs21	I	I:Rgs21	39162	in	Rgs21	rs48104503	G/T	G	T
1	144528553	Rgs21	I	I:Rgs21	39114	in	Rgs21	rs48037959	C/T	T	C
1	144528643	Rgs21	I	I:Rgs21	39024	in	Rgs21	rs49697650	A/G	A	G
1	144528710	Rgs21	I	I:Rgs21	38957	in	Rgs21	rs31617258	A/G	A	G
1	144531815	Rgs21	I	I:Rgs21	35852	in	Rgs21	rs46198332	A/G	G	A
1	144533251	Rgs21	I	I:Rgs21	34416	in	Rgs21	rs51887759	A/G	A	G
1	144534213	Rgs21	I	I:Rgs21	33454	in	Rgs21	rs50630787	C/T	C	T
1	144535103	Rgs21	I	I:Rgs21	32564	in	Rgs21	rs51271187	G/T	G	T
1	144536776	Rgs21	I	I:Rgs21	30891	in	Rgs21	rs33851310	A/C	A	C
1	144538305	Rgs21	I	I:Rgs21	29362	in	Rgs21	rs51659472	A/G	A	G
1	144538373	Rgs21	I	I:Rgs21	29294	in	Rgs21	rs51526433	A/G	G	A
1	144539330	Rgs21	I	I:Rgs21	28337	in	Rgs21	rs48170732	A/G	G	A
1	144539765	Rgs21	I	I:Rgs21	27902	in	Rgs21	rs51479058	C/T	T	C
1	144539944	Rgs21	I	I:Rgs21	27723	in	Rgs21	rs51571357	A/G	A	G
1	144540440	Rgs21	I	I:Rgs21	27227	in	Rgs21	rs51874327	A/T	T	A
1	144540450	Rgs21	I	I:Rgs21	27217	in	Rgs21	rs46280485	A/G	G	A
1	144540557	Rgs21	I	I:Rgs21	27110	in	Rgs21	rs30944886	A/T	T	A
1	144540605	Rgs21	I	I:Rgs21	27062	in	Rgs21	rs46539830	C/T	C	T
1	144540642	Rgs21	I	I:Rgs21	27025	in	Rgs21	rs51142722	A/G	A	G
1	144540957	Rgs21	I	I:Rgs21	26710	in	Rgs21	rs32124348	C/T	?	C
1	144541241	Rgs21	Cs	Cs:Rgs21:S:24	26426	in	Rgs21	rs48799887	C/T	T	C
1	144541673	Rgs21	I	I:Rgs21	25994	in	Rgs21	rs47007629	A/G	A	G
1	144541744	Rgs21	I	I:Rgs21	25923	in	Rgs21	rs47343609	C/T	C	T
1	144554822				12845	in	Rgs21	rs6167859	C/T	C	T
1	144555152				12515	in	Rgs21	rs6170048	A/C	A	C
1	144558625				9042	in	Rgs21	rs32783405	C/T	T	C
1	144565542				2125	in	Rgs21	rs49624539	C/G	G	C
1	144565588				2079	in	Rgs21	rs46848610	A/G	A	G
1	144565762				1905	in	Rgs21	rs49371532	C/T	T	C
1	144565850				1817	in	Rgs21	rs49303533	A/T	A	T
1	144565927				1740	in	Rgs21	rs48946851	A/T	T	A
1	144565983				1684	in	Rgs21	rs46640418	A/C	A	C
1	144566039				1628	in	Rgs21	rs48257720	A/G	G	A
1	144566131				1536	in	Rgs21	rs47584908	C/G	C	G
1	144566300				1367	in	Rgs21	rs46815491	C/T	T	C
1	144566380				1287	in	Rgs21	rs46842798	A/G	G	A
1	144566436				1231	in	Rgs21	rs50252744	C/T	C	T
1	144566501				1166	in	Rgs21	rs45669926	A/T	A	T
1	144567283				384	in	Rgs21	rs31860779	C/G	G	C
1	144567330				337	in	Rgs21	rs31283051	A/T	A	T
1	144567391				276	in	Rgs21	rs48105614	G/T	T	G
1	144567448				219	in	Rgs21	rs50245240	C/T	T	C
1	144567559				108	in	Rgs21	rs31046697	A/G	A	G
1	171635168	Slamf7	I	I:Slamf7	13839	in	Slamf7	rs31534050	A/G	A	G
1	171635415	Slamf7	I	I:Slamf7	13592	in	Slamf7	rs31534049	A/G	A	G
1	171635891	Slamf7	I	I:Slamf7	13116	in	Slamf7	rs31534047	C/T	C	T
1	171636058	Slamf7	I	I:Slamf7	12949	in	Slamf7	rs31534046	C/T	C	T
1	171636076	Slamf7	I	I:Slamf7	12931	in	Slamf7	rs31534045	C/T	C	T
1	171636120	Slamf7	I	I:Slamf7	12887	in	Slamf7	rs31534044	A/G	G	A
1	171636434	Slamf7	I	I:Slamf7	12573	in	Slamf7	rs31532983	A/G	A	G
1	171636732	Slamf7	I	I:Slamf7	12275	in	Slamf7	rs31342602	A/G	A	G
1	171637255	Slamf7	I	I:Slamf7	11752	in	Slamf7	rs31532981	C/G	C	G
1	171637567	Slamf7	I	I:Slamf7	11440	in	Slamf7	rs31532980	A/G	A	G
1	171637655	Slamf7	I	I:Slamf7	11352	in	Slamf7	rs31532979	A/C	C	A
1	171638598	Slamf7	I	I:Slamf7	10409	in	Slamf7	rs31327413	C/T	T	C
1	171639966	Slamf7	I	I:Slamf7	9041	in	Slamf7	rs31532975	C/G	C	G
1	171641302	Slamf7	I	I:Slamf7	7705	in	Slamf7	rs31516346	C/T	C	T
1	171641393	Slamf7	I	I:Slamf7	7614	in	Slamf7	rs31532092	A/C	C	A
1	171641418	Slamf7	I	I:Slamf7	7589	in	Slamf7	rs31532091	C/T	T	C
1	171641682	Slamf7	I	I:Slamf7	7325	in	Slamf7	rs31532090	C/G	C	G
1	171641816	Slamf7	I	I:Slamf7	7191	in	Slamf7	rs31532089	C/T	T	C
1	171641876	Slamf7	I	I:Slamf7	7131	in	Slamf7	rs31532088	C/T	C	T
1	171641991	Slamf7	I	I:Slamf7	7016	in	Slamf7	rs31532087	C/T	T	C
1	171642648	Slamf7	I	I:Slamf7	6359	in	Slamf7	rs31532085	G/T	G	T
1	171642753	Slamf7	I	I:Slamf7	6254	in	Slamf7	rs31532084	C/T	C	T
1	171643020	Slamf7	I	I:Slamf7	5987	in	Slamf7	rs31530933	A/G	G	A
1	171643142	Slamf7	I	I:Slamf7	5865	in	Slamf7	rs31530932	A/G	G	A
1	171643176	Slamf7	I	I:Slamf7	5831	in	Slamf7	rs31328075	C/T	T	C
1	171643330	Slamf7	I	I:Slamf7	5677	in	Slamf7	rs31530931	A/G	G	A
1	171643449	Slamf7	I	I:Slamf7	5558	in	Slamf7	rs31530930	C/T	T	C
1	171643773	Slamf7	I	I:Slamf7	5234	in	Slamf7	rs31530927	C/T	C	T
1	171644000	Slamf7	I	I:Slamf7	5007	in	Slamf7	rs30504696	C/G	C	G
1	171644027	Slamf7	I	I:Slamf7	4980	in	Slamf7	rs31172584	A/G	G	A
1	171644048	Slamf7	I	I:Slamf7	4959	in	Slamf7	rs31530926	A/G	G	A
1	171644475	Slamf7	I	I:Slamf7	4532	in	Slamf7	rs31536947	C/T	T	C
1	171644572	Slamf7	I	I:Slamf7	4435	in	Slamf7	rs31536946	G/T	T	G
1	171644677	Slamf7	I	I:Slamf7	4330	in	Slamf7	rs31536945	C/T	C	T
1	171645240	Slamf7	I	I:Slamf7	3767	in	Slamf7	rs4137216	A/T	A	T
1	171645290	Slamf7	I	I:Slamf7	3717	in	Slamf7	rs31536123	A/G	G	A
1	171645730	Slamf7	I	I:Slamf7	3277	in	Slamf7	rs31536122	A/G	A	G
1	171646569	Slamf7	I	I:Slamf7	2438	in	Slamf7	rs30948224	A/G	G	A
1	171646764	Slamf7	I	I:Slamf7	2243	in	Slamf7	rs30548674	C/T	T	C
1	171647355	Slamf7	I	I:Slamf7	1652	in	Slamf7	rs31536116	A/G	A	G
1	171647462	Slamf7	I	I:Slamf7	1545	in	Slamf7	rs31536115	C/G	C	G
1	171647483	Slamf7	I	I:Slamf7	1524	in	Slamf7	rs31536114	A/G	A	G
1	171647745	Slamf7	I	I:Slamf7	1262	in	Slamf7	rs31535352	C/T	T	C
1	171647804	Slamf7	I	I:Slamf7	1203	in	Slamf7	rs31535351	A/C	A	C
1	171648311	Slamf7	I	I:Slamf7	696	in	Slamf7	rs31535350	C/T	T	C
1	171648608	Slamf7	I	I:Slamf7	399	in	Slamf7	rs31535348	A/G	A	G
1	171648975	Slamf7	U5	U5:Slamf7	32	in	Slamf7	rs31535347	C/G	G	C
2	11642886	Il2ra	U5	U5:Il2ra	94	in	Il2ra	rs27102950	A/C	C	A
2	11642985	Il2ra	U5	U5:Il2ra	193	in	Il2ra	rs27102949	C/T	C	T
2	11643602	Il2ra	I	I:Il2ra	810	in	Il2ra	rs27102948	A/G	G	A
2	11643974	Il2ra	I	I:Il2ra	1182	in	Il2ra	rs27102947	A/G	G	A
2	11644111	Il2ra	I	I:Il2ra	1319	in	Il2ra	rs27102946	A/G	G	A
2	11644333	Il2ra	I	I:Il2ra	1541	in	Il2ra	rs27102944	G/T	T	G
2	11644679	Il2ra	I	I:Il2ra	1887	in	Il2ra	rs27102943	C/T	T	C
2	11644813	Il2ra	I	I:Il2ra	2021	in	Il2ra	rs27102942	A/C	A	C
2	11644842	Il2ra	I	I:Il2ra	2050	in	Il2ra	rs27102941	A/T	A	T
2	11644886	Il2ra	I	I:Il2ra	2094	in	Il2ra	rs27102940	A/C	C	A
2	11645653	Il2ra	I	I:Il2ra	2861	in	Il2ra	rs27102937	C/G	C	G
2	11645765	Il2ra	I	I:Il2ra	2973	in	Il2ra	rs27102936	A/G	A	G
2	11646782	Il2ra	I	I:Il2ra	3990	in	Il2ra	rs27102934	A/C	C	A
2	11646906	Il2ra	I	I:Il2ra	4114	in	Il2ra	rs27102932	C/T	C	T
2	11647063	Il2ra	I	I:Il2ra	4271	in	Il2ra	rs27102931	A/G	A	G
2	11647229	Il2ra	I	I:Il2ra	4437	in	Il2ra	rs27102930	C/T	T	C
2	11647260	Il2ra	I	I:Il2ra	4468	in	Il2ra	rs27102929	A/G	A	G
2	11647389	Il2ra	I	I:Il2ra	4597	in	Il2ra	rs27102927	A/C	C	A
2	11647453	Il2ra	I	I:Il2ra	4661	in	Il2ra	rs27102926	C/T	C	T
2	11647522	Il2ra	I	I:Il2ra	4730	in	Il2ra	rs27102925	A/C	A	C
2	11647631	Il2ra	I	I:Il2ra	4839	in	Il2ra	rs27102924	A/G	G	A
2	11647969	Il2ra	I	I:Il2ra	5177	in	Il2ra	rs27102923	A/C	C	A
2	11648194	Il2ra	I	I:Il2ra	5402	in	Il2ra	rs27102921	A/G	G	A
2	11648368	Il2ra	I	I:Il2ra	5576	in	Il2ra	rs27102920	A/G	A	G
2	11648712	Il2ra	I	I:Il2ra	5920	in	Il2ra	rs27102919	C/T	C	T
2	11649963	Il2ra	I	I:Il2ra	7171	in	Il2ra	rs27102915	A/C	C	A
2	11650127	Il2ra	I	I:Il2ra	7335	in	Il2ra	rs27102914	C/T	C	T
2	11650546	Il2ra	I	I:Il2ra	7754	in	Il2ra	rs27102913	A/G	G	A
2	11651655	Il2ra	I	I:Il2ra	8863	in	Il2ra	rs27102912	A/G	G	A
2	11651794	Il2ra	I	I:Il2ra	9002	in	Il2ra	rs27102911	A/C	C	A
2	11651956	Il2ra	I	I:Il2ra	9164	in	Il2ra	rs27102909	C/T	C	T
2	11652123	Il2ra	I	I:Il2ra	9331	in	Il2ra	rs27102908	C/G	G	C
2	11652189	Il2ra	I	I:Il2ra	9397	in	Il2ra	rs27102906	A/G	G	A
2	11652238	Il2ra	I	I:Il2ra	9446	in	Il2ra	rs27102905	C/T	C	T
2	11652622	Il2ra	I	I:Il2ra	9830	in	Il2ra	rs28318412	C/G	G	C
2	11653934	Il2ra	I	I:Il2ra	11142	in	Il2ra	rs27102902	C/T	C	T
2	11654761	Il2ra	I	I:Il2ra	11969	in	Il2ra	rs27102901	C/T	C	T
2	11655558	Il2ra	I	I:Il2ra	12766	in	Il2ra	rs27102900	A/G	A	G
2	11655819	Il2ra	I	I:Il2ra	13027	in	Il2ra	rs27102899	A/C	A	C
2	11655851	Il2ra	I	I:Il2ra	13059	in	Il2ra	rs27102898	A/G	G	A
2	11656209	Il2ra	I	I:Il2ra	13417	in	Il2ra	rs27102897	A/G	A	G
2	11656231	Il2ra	I	I:Il2ra	13439	in	Il2ra	rs27102896	A/C	A	C
2	11656274	Il2ra	I	I:Il2ra	13482	in	Il2ra	rs27102895	A/G	G	A
2	11656334	Il2ra	I	I:Il2ra	13542	in	Il2ra	rs27102894	C/T	T	C
2	11656853	Il2ra	I	I:Il2ra	14061	in	Il2ra	rs27102892	A/G	A	G
2	11657738	Il2ra	I	I:Il2ra	14946	in	Il2ra	rs27102891	G/T	T	G
2	11658036	Il2ra	I	I:Il2ra	15244	in	Il2ra	rs27102890	A/C	A	C
2	11658927	Il2ra	I	I:Il2ra	16135	in	Il2ra	rs27102888	G/T	G	T
2	11658971	Il2ra	I	I:Il2ra	16179	in	Il2ra	rs27102887	C/G/T	C	T
2	11659038	Il2ra	I	I:Il2ra	16246	in	Il2ra	rs27102886	C/T	C	T
2	11660529	Il2ra	I	I:Il2ra	17737	in	Il2ra	rs27102884	A/G	A	G
2	11662219	Il2ra	I	I:Il2ra	19427	in	Il2ra	rs27102883	A/G	A	G
2	11662269	Il2ra	I	I:Il2ra	19477	in	Il2ra	rs27102882	C/G	C	G
2	11662304	Il2ra	I	I:Il2ra	19512	in	Il2ra	rs27102881	C/T	T	C
2	11662332	Il2ra	I	I:Il2ra	19540	in	Il2ra	rs27102880	A/C	A	C
2	11662413	Il2ra	I	I:Il2ra	19621	in	Il2ra	rs27102879	A/G	G	A
2	11662475	Il2ra	I	I:Il2ra	19683	in	Il2ra	rs27102878	A/T	T	A
2	11662517	Il2ra	I	I:Il2ra	19725	in	Il2ra	rs27102877	A/G	A	G
2	11662782	Il2ra	I	I:Il2ra	19990	in	Il2ra	rs27102876	C/T	C	T
2	11662883	Il2ra	I	I:Il2ra	20091	in	Il2ra	rs27102875	A/T	T	A
2	11662987	Il2ra	I	I:Il2ra	20195	in	Il2ra	rs27102873	C/T	C	T
2	11663219	Il2ra	I	I:Il2ra	20427	in	Il2ra	rs27102871	C/T	T	C
2	11663253	Il2ra	I	I:Il2ra	20461	in	Il2ra	rs27102870	C/T	C	T
2	11663650	Il2ra	I	I:Il2ra	20858	in	Il2ra	rs27102869	A/T	T	A
2	11663695	Il2ra	I	I:Il2ra	20903	in	Il2ra	rs27102868	A/T	T	A
2	11663847	Il2ra	I	I:Il2ra	21055	in	Il2ra	rs27102867	G/T	T	G
2	11663966	Il2ra	I	I:Il2ra	21174	in	Il2ra	rs27102866	A/C	A	C
2	11664009	Il2ra	I	I:Il2ra	21217	in	Il2ra	rs27102865	G/T	G	T
2	11664156	Il2ra	I	I:Il2ra	21364	in	Il2ra	rs27102864	C/T	C	T
2	11664323	Il2ra	I	I:Il2ra	21531	in	Il2ra	rs27102863	G/T	T	G
2	11664465	Il2ra	I	I:Il2ra	21673	in	Il2ra	rs27102862	C/G	C	A
2	11664794	Il2ra	I	I:Il2ra	22002	in	Il2ra	rs27102860	C/T	T	C
2	11664906	Il2ra	I	I:Il2ra	22114	in	Il2ra	rs27102859	A/G	A	G
2	11665239	Il2ra	I	I:Il2ra	22447	in	Il2ra	rs27102858	C/T	C	T
2	11665793	Il2ra	I	I:Il2ra	23001	in	Il2ra	rs27102854	A/G	G	A
2	11670444	Il2ra	I	I:Il2ra	27652	in	Il2ra	rs27102851	C/T	C	T
2	11671089	Il2ra	I	I:Il2ra	28297	in	Il2ra	rs27102850	C/T	C	T
2	11671364	Il2ra	I	I:Il2ra	28572	in	Il2ra	rs45898583	A/G	A	G
2	11671453	Il2ra	I	I:Il2ra	28661	in	Il2ra	rs48996221	A/T	A	T
2	11673677	Il2ra	I	I:Il2ra	30885	in	Il2ra	rs27102848	A/C	C	A
2	11677233	Il2ra	I	I:Il2ra	34441	in	Il2ra	rs27102829	C/T	T	C
2	11677263	Il2ra	I	I:Il2ra	34471	in	Il2ra	rs27102828	A/G	A	G
2	11677307	Il2ra	I	I:Il2ra	34515	in	Il2ra	rs27102826	C/G	C	G
2	11677324	Il2ra	I	I:Il2ra	34532	in	Il2ra	rs27102825	C/G	C	G
2	11677781	Il2ra	I	I:Il2ra	34989	in	Il2ra	rs27102822	G/T	G	T
2	11677884	Il2ra	I	I:Il2ra	35092	in	Il2ra	rs27102821	G/T	G	T
2	11679700	Il2ra	I	I:Il2ra	36908	in	Il2ra	rs108839603	A/G	G	A
2	11679977	Il2ra	I	I:Il2ra	37185	in	Il2ra	rs27102812	C/G	G	C
2	11680001	Il2ra	I	I:Il2ra	37209	in	Il2ra	rs27102811	C/T	C	T
2	11680170	Il2ra	I	I:Il2ra	37378	in	Il2ra	rs27102810	C/T	T	C
2	11680283	Il2ra	Cn	Cn:Il2ra:SR:143	37491	in	Il2ra	rs27102808	A/T	T	A
2	11680304	Il2ra	Cs	Cs:Il2ra:P:150	37512	in	Il2ra	rs27102807	A/G	G	A
2	11680326	Il2ra	Cn	Cn:Il2ra:GS:158	37534	in	Il2ra	rs27102806	A/G	G	A
2	11680364	Il2ra	Cs	Cs:Il2ra:K:170	37572	in	Il2ra	rs27102805	A/G	A	G
2	11680453	Il2ra	I	I:Il2ra	37661	in	Il2ra	rs27102803	C/T	C	T
2	11680612	Il2ra	I	I:Il2ra	37820	in	Il2ra	rs27102801	A/G	G	A
2	11680717	Il2ra	I	I:Il2ra	37925	in	Il2ra	rs6249909	A/G	G	A
2	11680781	Il2ra	I	I:Il2ra	37989	in	Il2ra	rs6250368	G/T	T	G
2	11681627	Il2ra	I	I:Il2ra	38835	in	Il2ra	rs27102798	C/T	C	T
2	11681968	Il2ra	Cs	Cs:Il2ra:P:203	39176	in	Il2ra	rs27102790	C/T	C	T
2	11681977	Il2ra	Cs	Cs:Il2ra:E:206	39185	in	Il2ra	rs27102789	A/G	G	A
2	11682015	Il2ra	I	I:Il2ra	39223	in	Il2ra	rs27102788	C/T	C	T
2	11682081	Il2ra	I	I:Il2ra	39289	in	Il2ra	rs27102787	A/G	A	G
2	11684090	Il2ra	I	I:Il2ra	41298	in	Il2ra	rs27102782	A/C	A	C
2	11685006	Il2ra	I	I:Il2ra	42214	in	Il2ra	rs27102781	C/T	C	T
2	11685123	Il2ra	I	I:Il2ra	42331	in	Il2ra	rs27102779	A/G	A	G
2	11687131	Il2ra	I	I:Il2ra	44339	in	Il2ra	rs27102775	C/T	T	C
2	11689073	Il2ra	I	I:Il2ra	46281	in	Il2ra	rs27102768	C/T	C	T
2	11689343	Il2ra	I	I:Il2ra	46551	in	Il2ra	rs27115756	C/T	C	T
2	11689596	Il2ra	I	I:Il2ra	46804	in	Il2ra	rs27115755	A/G	G	A
2	11689718	Il2ra	I	I:Il2ra	46926	in	Il2ra	rs27115754	A/C	A	C
2	11689746	Il2ra	I	I:Il2ra	46954	in	Il2ra	rs27115753	C/T	T	C
2	11689901	Il2ra	U3	U3:Il2ra	47109	in	Il2ra	rs27115751	A/G	A	G
2	11689932	Il2ra	U3	U3:Il2ra	47140	in	Il2ra	rs27115750	C/T	T	C
2	11689953	Il2ra	U3	U3:Il2ra	47161	in	Il2ra	rs27115749	C/T	C	T
2	11689982	Il2ra	U3	U3:Il2ra	47190	in	Il2ra	rs27115748	C/T	C	T
2	11690351	Il2ra	U3	U3:Il2ra	47559	in	Il2ra	rs27115747	C/T	T	C
2	11690375	Il2ra	U3	U3:Il2ra	47583	in	Il2ra	rs27115746	C/G	C	G
2	11690397	Il2ra	U3	U3:Il2ra	47605	in	Il2ra	rs27115745	C/T	T	C
2	11690653	Il2ra	U3	U3:Il2ra	47861	in	Il2ra	rs27115743	C/T	T	C
2	11690682	Il2ra	U3	U3:Il2ra	47890	in	Il2ra	rs27115742	A/C	C	A
2	90788599	Agbl2	I	I:Agbl2	5872	in	Agbl2	rs29769690	G/T	T	G
2	90793940	Agbl2	Cs	Cs:Agbl2:V:181	11213	in	Agbl2	rs27368765	A/G	G	A
2	90795768	Agbl2	I	I:Agbl2	13041	in	Agbl2	rs27368764	C/T	C	T
2	90798347	Agbl2	I	I:Agbl2	15620	in	Agbl2	rs27368763	C/T	C	T
2	90801295	Agbl2	Cs	Cs:Agbl2:D:332	18568	in	Agbl2	rs27368761	C/T	C	T
2	90802771	Agbl2	I	I:Agbl2	20044	in	Agbl2	rs6223965	A/T	A	T
2	90802800	Agbl2	I	I:Agbl2	20073	in	Agbl2	rs6224020	A/G	A	G
2	90803284	Agbl2	I	I:Agbl2	20557	in	Agbl2	rs27368759	C/T	T	C
2	90804706	Agbl2	I	I:Agbl2	21979	in	Agbl2	rs27368758	G/T	T	G
2	90820245				37518	in	Agbl2	rs27368755	A/G	G	A
2	90820505				37778	in	Agbl2	rs27368754	A/G	A	G
2	90820714				37987	in	Agbl2	rs27368753	C/T	T	C
2	90821304				38577	in	Agbl2	rs27368750	G/T	G	T
2	90821336				38609	in	Agbl2	rs27368749	A/G	G	A
2	90821346				38619	in	Agbl2	rs27368748	A/C/G	G	A
2	90821483				38756	in	Agbl2	rs27368747	A/G	G	A
2	90826837				44110	in	Agbl2	rs27368742	C/T	T	C
2	90827571				44844	in	Agbl2	rs27368741	A/C	A	C
2	90827675				44948	in	Agbl2	rs27368740	C/T	T	C
2	90827897				45170	in	Agbl2	rs27368739	C/T	C	T
2	90828103				45376	in	Agbl2	rs27368737	C/T	C	T
2	90828151				45424	in	Agbl2	rs27368736	A/G	A	G
2	90828280				45553	in	Agbl2	rs27368734	A/G	G	A
2	90833535				50808	in	Agbl2	rs27368731	C/T	C	T
2	90833654				50927	in	Agbl2	rs27368730	C/T	C	T
2	90834156				51429	in	Agbl2	rs27368727	A/G	G	A
2	128698967				11	in	Mertk	rs27412758	C/G	C	G
2	128698977				21	in	Mertk	rs27412757	C/T	T	C
2	128699254	Mertk	I	I:Mertk	298	in	Mertk	rs27412756	A/G	A	G
2	128699307	Mertk	I	I:Mertk	351	in	Mertk	rs27412755	A/G	A	G
2	128699464	Mertk	I	I:Mertk	508	in	Mertk	rs27412753	A/C	A	C
2	128699479	Mertk	I	I:Mertk	523	in	Mertk	rs27412752	A/T	T	A
2	128699875	Mertk	I	I:Mertk	919	in	Mertk	rs27412750	A/C	C	A
2	128699889	Mertk	I	I:Mertk	933	in	Mertk	rs27412749	C/T	T	C
2	128699941	Mertk	I	I:Mertk	985	in	Mertk	rs27412748	A/G	A	G
2	128700160	Mertk	I	I:Mertk	1204	in	Mertk	rs27412747	C/G	C	G
2	128700261	Mertk	I	I:Mertk	1305	in	Mertk	rs27412746	C/G	G	C
2	128700322	Mertk	I	I:Mertk	1366	in	Mertk	rs27412745	C/T	C	T
2	128700928	Mertk	I	I:Mertk	1972	in	Mertk	rs27412743	A/G	A	G
2	128700966	Mertk	I	I:Mertk	2010	in	Mertk	rs27412741	A/G	G	A
2	128701777	Mertk	I	I:Mertk	2821	in	Mertk	rs27412740	C/T	T	C
2	128701798	Mertk	I	I:Mertk	2842	in	Mertk	rs27412739	C/T	T	C
2	128702325	Mertk	I	I:Mertk	3369	in	Mertk	rs27412738	A/G	A	G
2	128703326	Mertk	I	I:Mertk	4370	in	Mertk	rs27412736	A/G	A	G
2	128704778	Mertk	I	I:Mertk	5822	in	Mertk	rs27412734	A/G	G	A
2	128704935	Mertk	I	I:Mertk	5979	in	Mertk	rs27412733	C/G	G	C
2	128705181	Mertk	I	I:Mertk	6225	in	Mertk	rs27412730	A/G	G	A
2	128705260	Mertk	I	I:Mertk	6304	in	Mertk	rs27412729	A/T	T	A
2	128705651	Mertk	I	I:Mertk	6695	in	Mertk	rs27412728	C/T	T	C
2	128709458	Mertk	I	I:Mertk	10502	in	Mertk	rs27412727	A/G	A	G
2	128709785	Mertk	I	I:Mertk	10829	in	Mertk	rs27412725	A/C	A	C
2	128709978	Mertk	I	I:Mertk	11022	in	Mertk	rs27412723	A/G	G	A
2	128710065	Mertk	I	I:Mertk	11109	in	Mertk	rs27412722	C/T	C	T
2	128710633	Mertk	I	I:Mertk	11677	in	Mertk	rs27412720	A/T	T	A
2	128710943	Mertk	I	I:Mertk	11987	in	Mertk	rs27412718	A/C	A	C
2	128711161	Mertk	I	I:Mertk	12205	in	Mertk	rs27412716	G/T	G	T
2	128712458	Mertk	I	I:Mertk	13502	in	Mertk	rs27412714	C/T	T	C
2	128713251	Mertk	I	I:Mertk	14295	in	Mertk	rs27412712	C/T	T	C
2	128713450	Mertk	I	I:Mertk	14494	in	Mertk	rs27412711	A/C	C	A
2	128713517	Mertk	I	I:Mertk	14561	in	Mertk	rs27412710	A/G	G	A
2	128713604	Mertk	I	I:Mertk	14648	in	Mertk	rs27412709	A/G	G	A
2	128713777	Mertk	I	I:Mertk	14821	in	Mertk	rs27412708	A/T	T	A
2	128713824	Mertk	I	I:Mertk	14868	in	Mertk	rs27412707	C/T	C	T
2	128713935	Mertk	I	I:Mertk	14979	in	Mertk	rs27412706	A/C	A	C
2	128714084	Mertk	I	I:Mertk	15128	in	Mertk	rs27412705	C/T	C	T
2	128714237	Mertk	I	I:Mertk	15281	in	Mertk	rs27412704	C/T	T	C
2	128714325	Mertk	I	I:Mertk	15369	in	Mertk	rs27412703	A/G	A	G
2	128714538	Mertk	I	I:Mertk	15582	in	Mertk	rs27412702	C/T	T	C
2	128714714	Mertk	I	I:Mertk	15758	in	Mertk	rs27412701	A/G	A	G
2	128715672	Mertk	I	I:Mertk	16716	in	Mertk	rs27412699	C/T	T	C
2	128716275	Mertk	I	I:Mertk	17319	in	Mertk	rs27412695	A/G	G	A
2	128716707	Mertk	I	I:Mertk	17751	in	Mertk	rs27412694	C/G	C	G
2	128716713	Mertk	I	I:Mertk	17757	in	Mertk	rs27412693	A/G	G	A
2	128717572	Mertk	I	I:Mertk	18616	in	Mertk	rs27412689	A/G	A	G
2	128717589	Mertk	I	I:Mertk	18633	in	Mertk	rs27412688	A/G	A	G
2	128717678	Mertk	I	I:Mertk	18722	in	Mertk	rs27412687	A/C	A	C
2	128717797	Mertk	I	I:Mertk	18841	in	Mertk	rs27412685	C/T	T	C
2	128718080	Mertk	I	I:Mertk	19124	in	Mertk	rs27412683	C/T	T	C
2	128718119	Mertk	I	I:Mertk	19163	in	Mertk	rs27412682	A/T	T	A
2	128718224	Mertk	I	I:Mertk	19268	in	Mertk	rs27412680	A/T	A	T
2	128718588	Mertk	I	I:Mertk	19632	in	Mertk	rs27412678	A/G	A	G
2	128718817	Mertk	I	I:Mertk	19861	in	Mertk	rs27412675	C/T	T	C
2	128719060	Mertk	I	I:Mertk	20104	in	Mertk	rs27412672	C/G	G	C
2	128720967	Mertk	I	I:Mertk	22011	in	Mertk	rs27412670	C/T	T	C
2	128720987	Mertk	I	I:Mertk	22031	in	Mertk	rs27412669	A/G	A	G
2	128721079	Mertk	I	I:Mertk	22123	in	Mertk	rs27412668	C/T	T	C
2	128721588	Mertk	I	I:Mertk	22632	in	Mertk	rs27461954	C/T	T	C
2	128721614	Mertk	I	I:Mertk	22658	in	Mertk	rs27461953	A/G	A	G
2	128721644	Mertk	I	I:Mertk	22688	in	Mertk	rs27461952	A/G	G	A
2	128721692	Mertk	I	I:Mertk	22736	in	Mertk	rs27461951	C/T	C	T
2	128721715	Mertk	I	I:Mertk	22759	in	Mertk	rs27461950	C/G	C	G
2	128721910	Mertk	I	I:Mertk	22954	in	Mertk	rs27461949	C/T	T	C
2	128722177	Mertk	I	I:Mertk	23221	in	Mertk	rs27461947	A/G	A	G
2	128722378	Mertk	I	I:Mertk	23422	in	Mertk	rs27461946	G/T	G	T
2	128722484	Mertk	I	I:Mertk	23528	in	Mertk	rs27461945	A/G	A	G
2	128722510	Mertk	I	I:Mertk	23554	in	Mertk	rs27461944	C/T	T	C
2	128722593	Mertk	I	I:Mertk	23637	in	Mertk	rs27461943	C/G	G	C
2	128722630	Mertk	I	I:Mertk	23674	in	Mertk	rs27461942	A/C	A	C
2	128722812	Mertk	I	I:Mertk	23856	in	Mertk	rs27461941	A/G	G	A
2	128722868	Mertk	I	I:Mertk	23912	in	Mertk	rs27461940	A/G	G	A
2	128723056	Mertk	I	I:Mertk	24100	in	Mertk	rs27461939	A/T	T	A
2	128723089	Mertk	I	I:Mertk	24133	in	Mertk	rs27461938	C/T	T	C
2	128723194	Mertk	I	I:Mertk	24238	in	Mertk	rs27461936	A/G	G	A
2	128723210	Mertk	I	I:Mertk	24254	in	Mertk	rs27461935	A/G	G	A
2	128723237	Mertk	I	I:Mertk	24281	in	Mertk	rs27461934	C/T	C	T
2	128723312	Mertk	I	I:Mertk	24356	in	Mertk	rs27461933	A/G	A	G
2	128723559	Mertk	I	I:Mertk	24603	in	Mertk	rs27461931	A/G	G	A
2	128723744	Mertk	I	I:Mertk	24788	in	Mertk	rs27461930	A/G	G	A
2	128723947	Mertk	I	I:Mertk	24991	in	Mertk	rs27461929	C/T	C	T
2	128724072	Mertk	I	I:Mertk	25116	in	Mertk	rs27461928	C/T	T	C
2	128724134	Mertk	I	I:Mertk	25178	in	Mertk	rs27461927	A/G	A	G
2	128724213	Mertk	I	I:Mertk	25257	in	Mertk	rs27461924	A/G	A	G
2	128724325	Mertk	I	I:Mertk	25369	in	Mertk	rs27461923	A/T	A	T
2	128724701	Mertk	I	I:Mertk	25745	in	Mertk	rs27461922	A/G	G	A
2	128724829	Mertk	I	I:Mertk	25873	in	Mertk	rs27461921	A/G	G	A
2	128725050	Mertk	I	I:Mertk	26094	in	Mertk	rs27461919	C/G	C	G
2	128725189	Mertk	I	I:Mertk	26233	in	Mertk	rs27461918	C/T	T	C
2	128725211	Mertk	I	I:Mertk	26255	in	Mertk	rs27461917	C/G	G	C
2	128725400	Mertk	I	I:Mertk	26444	in	Mertk	rs27461916	A/T	T	A
2	128726215	Mertk	I	I:Mertk	27259	in	Mertk	rs27461915	A/G	A	G
2	128726282	Mertk	I	I:Mertk	27326	in	Mertk	rs27461914	A/G	G	A
2	128726322	Mertk	I	I:Mertk	27366	in	Mertk	rs27461913	A/G	A	G
2	128726393	Mertk	I	I:Mertk	27437	in	Mertk	rs27461912	A/G	G	A
2	128726408	Mertk	I	I:Mertk	27452	in	Mertk	rs27461911	G/T	T	G
2	128726426	Mertk	I	I:Mertk	27470	in	Mertk	rs27461910	C/T	C	T
2	128726533	Mertk	I	I:Mertk	27577	in	Mertk	rs27461908	A/C	A	C
2	128726686	Mertk	I	I:Mertk	27730	in	Mertk	rs27461907	A/G	G	A
2	128727690	Mertk	I	I:Mertk	28734	in	Mertk	rs27461906	C/T	T	C
2	128727703	Mertk	I	I:Mertk	28747	in	Mertk	rs27461905	C/T	C	T
2	128727872	Mertk	I	I:Mertk	28916	in	Mertk	rs27461904	C/T	C	T
2	128729304	Mertk	Cs	Cs:Mertk:L:59	30348	in	Mertk	rs27461902	G/T	G	T
2	128729720	Mertk	I	I:Mertk	30764	in	Mertk	rs27461900	C/T	C	T
2	128729850	Mertk	I	I:Mertk	30894	in	Mertk	rs27461899	A/C	C	A
2	128730876	Mertk	I	I:Mertk	31920	in	Mertk	rs27461898	A/C	C	A
2	128730934	Mertk	I	I:Mertk	31978	in	Mertk	rs27461897	C/G	G	C
2	128731002	Mertk	I	I:Mertk	32046	in	Mertk	rs27461896	A/C	C	A
2	128731513	Mertk	I	I:Mertk	32557	in	Mertk	rs27461895	A/G	A	G
2	128731636	Mertk	I	I:Mertk	32680	in	Mertk	rs27461894	A/G	G	A
2	128731831	Mertk	I	I:Mertk	32875	in	Mertk	rs27461891	A/T	T	A
2	128731844	Mertk	I	I:Mertk	32888	in	Mertk	rs27461890	C/T	C	T
2	128731875	Mertk	I	I:Mertk	32919	in	Mertk	rs27461889	A/G	G	A
2	128732011	Mertk	I	I:Mertk	33055	in	Mertk	rs27461888	A/G	G	A
2	128732824	Mertk	I	I:Mertk	33868	in	Mertk	rs27461886	A/G	G	A
2	128733031	Mertk	I	I:Mertk	34075	in	Mertk	rs27461885	A/G	A	G
2	128733655	Mertk	I	I:Mertk	34699	in	Mertk	rs27461884	A/G	G	A
2	128733698	Mertk	I	I:Mertk	34742	in	Mertk	rs27461883	A/G	G	A
2	128733946	Mertk	I	I:Mertk	34990	in	Mertk	rs27461881	A/G	G	A
2	128733964	Mertk	I	I:Mertk	35008	in	Mertk	rs27461880	A/G	A	G
2	128734798	Mertk	I	I:Mertk	35842	in	Mertk	rs27461878	C/T	C	T
2	128734986	Mertk	I	I:Mertk	36030	in	Mertk	rs27461877	C/T	T	C
2	128735411	Mertk	I	I:Mertk	36455	in	Mertk	rs27461876	C/T	C	T
2	128735488	Mertk	I	I:Mertk	36532	in	Mertk	rs27461875	A/G	A	G
2	128735521	Mertk	I	I:Mertk	36565	in	Mertk	rs27461874	A/T	T	A
2	128736030	Mertk	I	I:Mertk	37074	in	Mertk	rs27461872	A/T	T	A
2	128736186	Mertk	I	I:Mertk	37230	in	Mertk	rs27461868	A/G	A	G
2	128736221	Mertk	I	I:Mertk	37265	in	Mertk	rs27446567	C/T	T	C
2	128736621	Mertk	Cn	Cn:Mertk:ND:176	37665	in	Mertk	rs27446565	A/G	A	G
2	128736695	Mertk	I	I:Mertk	37739	in	Mertk	rs27446564	A/G	A	G
2	128736727	Mertk	I	I:Mertk	37771	in	Mertk	rs27446563	A/C	A	C
2	128737254	Mertk	I	I:Mertk	38298	in	Mertk	rs27446558	C/G	C	G
2	128737368	Mertk	I	I:Mertk	38412	in	Mertk	rs27446557	A/G	A	G
2	128737482	Mertk	I	I:Mertk	38526	in	Mertk	rs27446556	A/G	A	G
2	128737578	Mertk	I	I:Mertk	38622	in	Mertk	rs27446555	A/T	T	A
2	128737881	Mertk	I	I:Mertk	38925	in	Mertk	rs27446554	C/T	T	C
2	128737942	Mertk	I	I:Mertk	38986	in	Mertk	rs27446553	A/G	A	G
2	128737958	Mertk	I	I:Mertk	39002	in	Mertk	rs27446552	A/C	A	C
2	128737985	Mertk	I	I:Mertk	39029	in	Mertk	rs27446551	C/T	C	T
2	128737999	Mertk	I	I:Mertk	39043	in	Mertk	rs27446550	C/T	T	C
2	128738173	Mertk	I	I:Mertk	39217	in	Mertk	rs27446549	A/G	A	G
2	128738272	Mertk	Cs	Cs:Mertk:A:215	39316	in	Mertk	rs6246979	C/T	C	T
2	128738314	Mertk	Cs	Cs:Mertk:N:229	39358	in	Mertk	rs6247074	C/T	T	C
2	128738636	Mertk	I	I:Mertk	39680	in	Mertk	rs6248684	A/T	T	A
2	128738745	Mertk	I	I:Mertk	39789	in	Mertk	rs6249269	C/T	T	C
2	128739036	Mertk	I	I:Mertk	40080	in	Mertk	rs27446544	A/G	A	G
2	128739057	Mertk	I	I:Mertk	40101	in	Mertk	rs27446543	C/T	C	T
2	128739144	Mertk	I	I:Mertk	40188	in	Mertk	rs27446542	G/T	G	T
2	128739486	Mertk	I	I:Mertk	40530	in	Mertk	rs27446541	C/T	C	T
2	128739591	Mertk	I	I:Mertk	40635	in	Mertk	rs27446540	C/T	T	C
2	128739820	Mertk	I	I:Mertk	40864	in	Mertk	rs27446538	A/G	G	A
2	128739964	Mertk	I	I:Mertk	41008	in	Mertk	rs27446537	A/C	A	C
2	128740016	Mertk	I	I:Mertk	41060	in	Mertk	rs27446536	A/G	A	G
2	128740144	Mertk	I	I:Mertk	41188	in	Mertk	rs27446535	A/G	A	G
2	128740214	Mertk	I	I:Mertk	41258	in	Mertk	rs27446534	A/G	A	G
2	128741363	Mertk	I	I:Mertk	42407	in	Mertk	rs27446533	A/G	G	A
2	128741935	Mertk	I	I:Mertk	42979	in	Mertk	rs27446532	G/T	T	G
2	128742386	Mertk	I	I:Mertk	43430	in	Mertk	rs27446531	C/T	C	T
2	128742903	Mertk	I	I:Mertk	43947	in	Mertk	rs27446527	C/T	T	C
2	128743244	Mertk	I	I:Mertk	44288	in	Mertk	rs27446526	A/G	G	A
2	128743385	Mertk	I	I:Mertk	44429	in	Mertk	rs27446525	A/G	A	G
2	128743914	Mertk	I	I:Mertk	44958	in	Mertk	rs27446522	C/G	G	C
2	128744710	Mertk	I	I:Mertk	45754	in	Mertk	rs27446520	C/G	C	G
2	128745362	Mertk	I	I:Mertk	46406	in	Mertk	rs27446519	G/T	T	G
2	128745952	Mertk	I	I:Mertk	46996	in	Mertk	rs27446518	A/G	A	G
2	128746011	Mertk	I	I:Mertk	47055	in	Mertk	rs27446516	C/T	C	T
2	128746066	Mertk	I	I:Mertk	47110	in	Mertk	rs27446515	A/G	G	A
2	128746117	Mertk	I	I:Mertk	47161	in	Mertk	rs27446514	C/T	C	T
2	128746245	Mertk	I	I:Mertk	47289	in	Mertk	rs27446512	C/G	G	C
2	128746358	Mertk	I	I:Mertk	47402	in	Mertk	rs27446511	C/T	C	T
2	128746765	Mertk	I	I:Mertk	47809	in	Mertk	rs27446510	A/G	G	A
2	128747072	Mertk	I	I:Mertk	48116	in	Mertk	rs27446509	C/T	T	C
2	128747821	Mertk	I	I:Mertk	48865	in	Mertk	rs27446507	C/T	T	C
2	128748332	Mertk	I	I:Mertk	49376	in	Mertk	rs27446503	C/T	C	T
2	128749037	Mertk	I	I:Mertk	50081	in	Mertk	rs27446500	C/T	C	T
2	128749124	Mertk	I	I:Mertk	50168	in	Mertk	rs27446498	C/T	C	T
2	128749201	Mertk	I	I:Mertk	50245	in	Mertk	rs27446497	C/G	G	C
2	128749447	Mertk	I	I:Mertk	50491	in	Mertk	rs27446495	A/C	C	A
2	128749477	Mertk	I	I:Mertk	50521	in	Mertk	rs27446494	C/T	C	T
2	128749526	Mertk	I	I:Mertk	50570	in	Mertk	rs27446493	C/T	T	C
2	128749955	Mertk	I	I:Mertk	50999	in	Mertk	rs27446492	A/G	A	G
2	128750035	Mertk	I	I:Mertk	51079	in	Mertk	rs27446491	A/G	A	G
2	128750308	Mertk	I	I:Mertk	51352	in	Mertk	rs27446490	A/G	A	G
2	128750416	Mertk	I	I:Mertk	51460	in	Mertk	rs27446489	C/T	T	C
2	128750453	Mertk	I	I:Mertk	51497	in	Mertk	rs27446487	A/T	A	T
2	128750494	Mertk	I	I:Mertk	51538	in	Mertk	rs27446486	C/T	C	T
2	128750512	Mertk	I	I:Mertk	51556	in	Mertk	rs27446485	A/T	T	A
2	128750736	Mertk	I	I:Mertk	51780	in	Mertk	rs27446483	A/G	A	G
2	128750972	Mertk	I	I:Mertk	52016	in	Mertk	rs27446481	A/G	A	G
2	128751093	Mertk	I	I:Mertk	52137	in	Mertk	rs27446479	C/T	C	T
2	128751107	Mertk	I	I:Mertk	52151	in	Mertk	rs27446478	A/G	G	A
2	128751231	Mertk	I	I:Mertk	52275	in	Mertk	rs27446477	C/G	C	G
2	128751272	Mertk	I	I:Mertk	52316	in	Mertk	rs27446476	C/T	C	T
2	128751291	Mertk	I	I:Mertk	52335	in	Mertk	rs27446475	A/G	A	G
2	128751341	Mertk	I	I:Mertk	52385	in	Mertk	rs27446474	A/C	A	C
2	128751618	Mertk	I	I:Mertk	52662	in	Mertk	rs27446472	C/T	C	T
2	128751875	Mertk	I	I:Mertk	52919	in	Mertk	rs27446471	C/T	T	C
2	128752184	Mertk	I	I:Mertk	53228	in	Mertk	rs27446469	A/G	G	A
2	128752249	Mertk	I	I:Mertk	53293	in	Mertk	rs27446468	C/T	C	T
2	128752296	Mertk	I	I:Mertk	53340	in	Mertk	rs27446467	C/T	C	T
2	128752572	Mertk	I	I:Mertk	53616	in	Mertk	rs27446465	C/G	C	G
2	128752628	Mertk	I	I:Mertk	53672	in	Mertk	rs27446464	C/T	T	C
2	128752646	Mertk	I	I:Mertk	53690	in	Mertk	rs27446463	A/G	G	A
2	128752741	Mertk	I	I:Mertk	53785	in	Mertk	rs27446461	C/T	T	C
2	128753321	Mertk	I	I:Mertk	54365	in	Mertk	rs27446460	C/G	G	C
2	128753450	Mertk	I	I:Mertk	54494	in	Mertk	rs27446459	C/T	T	C
2	128754547	Mertk	I	I:Mertk	55591	in	Mertk	rs6404579	A/G	G	A
2	128754643	Mertk	I	I:Mertk	55687	in	Mertk	rs6405102	A/T	T	A
2	128754666	Mertk	I	I:Mertk	55710	in	Mertk	rs6405139	C/T	T	C
2	128754808	Mertk	I	I:Mertk	55852	in	Mertk	rs27446458	A/G	G	A
2	128754933	Mertk	I	I:Mertk	55977	in	Mertk	rs27446457	A/T	T	A
2	128754992	Mertk	I	I:Mertk	56036	in	Mertk	rs27446456	A/G	A	G
2	128755057	Mertk	I	I:Mertk	56101	in	Mertk	rs27446455	C/T	T	C
2	128755121	Mertk	I	I:Mertk	56165	in	Mertk	rs27446454	C/T	T	C
2	128755173	Mertk	I	I:Mertk	56217	in	Mertk	rs27446452	A/G	A	G
2	128755207	Mertk	I	I:Mertk	56251	in	Mertk	rs27446451	C/T	T	C
2	128755306	Mertk	I	I:Mertk	56350	in	Mertk	rs27446450	C/T	C	T
2	128755358	Mertk	I	I:Mertk	56402	in	Mertk	rs27446448	C/G	C	G
2	128756669	Mertk	I	I:Mertk	57713	in	Mertk	rs27446440	C/T	T	C
2	128756696	Mertk	I	I:Mertk	57740	in	Mertk	rs27446439	C/T	C	T
2	128756841	Mertk	I	I:Mertk	57885	in	Mertk	rs27446438	A/T	T	A
2	128756863	Mertk	I	I:Mertk	57907	in	Mertk	rs27446437	C/T	T	C
2	128757486	Mertk	I	I:Mertk	58530	in	Mertk	rs27446434	A/G	G	A
2	128758105	Mertk	I	I:Mertk	59149	in	Mertk	rs29574226	A/G	G	A
2	128758640	Mertk	I	I:Mertk	59684	in	Mertk	rs27446431	A/T	A	T
2	128759045	Mertk	Cs	Cs:Mertk:V:316	60089	in	Mertk	rs27446430	C/T	C	T
2	128759299	Mertk	I	I:Mertk	60343	in	Mertk	rs27446429	A/G	A	G
2	128759340	Mertk	I	I:Mertk	60384	in	Mertk	rs27446428	A/G	G	A
2	128759760	Mertk	I	I:Mertk	60804	in	Mertk	rs27446426	A/G	G	A
2	128759811	Mertk	I	I:Mertk	60855	in	Mertk	rs27446425	A/G	A	G
2	128759828	Mertk	I	I:Mertk	60872	in	Mertk	rs27446424	A/G	A	G
2	128760552	Mertk	I	I:Mertk	61596	in	Mertk	rs27446423	C/T	T	C
2	128761575	Mertk	I	I:Mertk	62619	in	Mertk	rs27446422	A/G	A	G
2	128761597	Mertk	I	I:Mertk	62641	in	Mertk	rs27446421	C/T	C	T
2	128761708	Mertk	I	I:Mertk	62752	in	Mertk	rs27446420	C/T	C	T
2	128761946	Mertk	I	I:Mertk	62990	in	Mertk	rs27446419	A/T	T	A
2	128761970	Mertk	I	I:Mertk	63014	in	Mertk	rs27446418	A/G	A	G
2	128762074	Mertk	I	I:Mertk	63118	in	Mertk	rs27446417	C/T	T	C
2	128762396	Mertk	I	I:Mertk	63440	in	Mertk	rs27446416	A/G	A	G
2	128762498	Mertk	I	I:Mertk	63542	in	Mertk	rs27446415	C/T	C	T
2	128762953	Mertk	I	I:Mertk	63997	in	Mertk	rs27446412	A/G	A	G
2	128763343	Mertk	I	I:Mertk	64387	in	Mertk	rs27446410	A/C	C	A
2	128763405	Mertk	I	I:Mertk	64449	in	Mertk	rs27446408	C/T	C	T
2	128763515	Mertk	I	I:Mertk	64559	in	Mertk	rs27446406	G/T	G	T
2	128763659	Mertk	I	I:Mertk	64703	in	Mertk	rs27446404	A/G	G	A
2	128763674	Mertk	I	I:Mertk	64718	in	Mertk	rs27446403	C/T	T	C
2	128764502	Mertk	I	I:Mertk	65546	in	Mertk	rs27446397	A/G	A	G
2	128764679	Mertk	I	I:Mertk	65723	in	Mertk	rs27446396	A/G	G	A
2	128764787	Mertk	I	I:Mertk	65831	in	Mertk	rs27446395	C/T	C	T
2	128765114	Mertk	I	I:Mertk	66158	in	Mertk	rs27446393	A/C	C	A
2	128765147	Mertk	I	I:Mertk	66191	in	Mertk	rs27446392	A/C	C	A
2	128765419	Mertk	I	I:Mertk	66463	in	Mertk	rs27446391	A/G	G	A
2	128765451	Mertk	I	I:Mertk	66495	in	Mertk	rs27446390	G/T	T	G
2	128765523	Mertk	I	I:Mertk	66567	in	Mertk	rs27446387	A/G	A	G
2	128765601	Mertk	I	I:Mertk	66645	in	Mertk	rs27446386	C/T	T	C
2	128765980	Mertk	I	I:Mertk	67024	in	Mertk	rs27446384	C/T	C	T
2	128766018	Mertk	I	I:Mertk	67062	in	Mertk	rs27446383	A/G	A	G
2	128766084	Mertk	I	I:Mertk	67128	in	Mertk	rs27446382	C/T	T	C
2	128766324	Mertk	I	I:Mertk	67368	in	Mertk	rs27446380	A/G	A	G
2	128766863	Mertk	I	I:Mertk	67907	in	Mertk	rs27446377	A/G	A	G
2	128767451	Mertk	I	I:Mertk	68495	in	Mertk	rs27446375	C/T	C	T
2	128767499	Mertk	I	I:Mertk	68543	in	Mertk	rs27446374	A/G	G	A
2	128767578	Mertk	I	I:Mertk	68622	in	Mertk	rs27446371	C/T	T	C
2	128767892	Mertk	I	I:Mertk	68936	in	Mertk	rs27446370	C/G	C	G
2	128768590	Mertk	I	I:Mertk	69634	in	Mertk	rs27446367	A/G	A	G
2	128768727	Mertk	I	I:Mertk	69771	in	Mertk	rs27446363	C/T	C	T
2	128768758	Mertk	I	I:Mertk	69802	in	Mertk	rs27446362	A/G	A	G
2	128769711	Mertk	I	I:Mertk	70755	in	Mertk	rs27446358	A/G	A	G
2	128770623	Mertk	I	I:Mertk	71667	in	Mertk	rs27446352	A/C	C	A
2	128770658	Mertk	I	I:Mertk	71702	in	Mertk	rs27446351	C/T	T	C
2	128770766	Mertk	I	I:Mertk	71810	in	Mertk	rs27446349	A/T	A	T
2	128770818	Mertk	I	I:Mertk	71862	in	Mertk	rs27446348	C/T	C	T
2	128771172	Mertk	I	I:Mertk	72216	in	Mertk	rs27446347	C/T	C	T
2	128771537	Mertk	I	I:Mertk	72581	in	Mertk	rs27446345	A/G	G	A
2	128771572	Mertk	I	I:Mertk	72616	in	Mertk	rs27446343	A/G	G	A
2	128771759	Mertk	I	I:Mertk	72803	in	Mertk	rs27446339	C/T	C	T
2	128771997	Mertk	I	I:Mertk	73041	in	Mertk	rs27446338	A/G	A	G
2	128772087	Mertk	I	I:Mertk	73131	in	Mertk	rs27446337	A/G	A	G
2	128772190	Mertk	I	I:Mertk	73234	in	Mertk	rs27446335	A/C	A	?
2	128772218	Mertk	I	I:Mertk	73262	in	Mertk	rs27446334	C/T	C	T
2	128772326	Mertk	I	I:Mertk	73370	in	Mertk	rs27446333	C/T	T	C
2	128775436	Mertk	I	I:Mertk	76480	in	Mertk	rs27446331	C/T	C	T
2	128776154	Mertk	I	I:Mertk	77198	in	Mertk	rs27446329	A/G	A	G
2	128776244	Mertk	I	I:Mertk	77288	in	Mertk	rs27446328	C/G	C	G
2	128776396	Mertk	Cn	Cn:Mertk:IV:516	77440	in	Mertk	rs27446326	A/G	A	G
2	128776674	Mertk	I	I:Mertk	77718	in	Mertk	rs27446323	C/G	G	C
2	128776700	Mertk	I	I:Mertk	77744	in	Mertk	rs27446322	A/C	A	C
2	128776733	Mertk	I	I:Mertk	77777	in	Mertk	rs27446321	A/G	A	G
2	128777264	Mertk	I	I:Mertk	78308	in	Mertk	rs27446320	A/G	A	G
2	128777366	Mertk	I	I:Mertk	78410	in	Mertk	rs27446316	A/G	G	A
2	128777488	Mertk	Cs	Cs:Mertk:I:555	78532	in	Mertk	rs27446314	C/T	C	T
2	128777508	Mertk	I	I:Mertk	78552	in	Mertk	rs27446313	A/G	A	G
2	128778275	Mertk	I	I:Mertk	79319	in	Mertk	rs27446308	C/T	T	C
2	128778388	Mertk	I	I:Mertk	79432	in	Mertk	rs27446307	C/T	C	T
2	128778414	Mertk	I	I:Mertk	79458	in	Mertk	rs27446305	C/T	T	C
2	128778441	Mertk	I	I:Mertk	79485	in	Mertk	rs27446304	C/T	T	C
2	128778497	Mertk	I	I:Mertk	79541	in	Mertk	rs27446303	C/T	T	C
2	128778760	Mertk	I	I:Mertk	79804	in	Mertk	rs27446301	C/T	C	T
2	128778860	Mertk	I	I:Mertk	79904	in	Mertk	rs27446300	A/C	C	A
2	128778897	Mertk	I	I:Mertk	79941	in	Mertk	rs27446299	C/T	T	C
2	128778955	Mertk	Cs	Cs:Mertk:L:572	79999	in	Mertk	rs27446298	A/G	G	A
2	128779234	Mertk	I	I:Mertk	80278	in	Mertk	rs27446295	C/G	G	C
2	128779406	Mertk	I	I:Mertk	80450	in	Mertk	rs27446293	A/G	A	G
2	128779673	Mertk	I	I:Mertk	80717	in	Mertk	rs27446290	A/G	G	A
2	128780022	Mertk	I	I:Mertk	81066	in	Mertk	rs27446285	A/G	A	G
2	128780103	Mertk	I	I:Mertk	81147	in	Mertk	rs27446284	C/T	C	T
2	128780154	Mertk	I	I:Mertk	81198	in	Mertk	rs27446283	C/T	C	T
2	128780216	Mertk	I	I:Mertk	81260	in	Mertk	rs27446281	A/G	A	G
2	128780270	Mertk	I	I:Mertk	81314	in	Mertk	rs27446279	G/T	G	T
2	128781773	Mertk	I	I:Mertk	82817	in	Mertk	rs27446276	A/T	T	A
2	128783738	Mertk	I	I:Mertk	84782	in	Mertk	rs27431564	A/G	A	G
2	128784392	Mertk	I	I:Mertk	85436	in	Mertk	rs27431555	A/C	A	C
2	128784947	Mertk	I	I:Mertk	85991	in	Mertk	rs27431550	A/G	A	G
2	128790237	Mertk	Cs	Cs:Mertk:L:695	91281	in	Mertk	rs27431538	A/G	A	G
2	128790460	Mertk	I	I:Mertk	91504	in	Mertk	rs27431537	C/G	C	G
2	128791427	Mertk	I	I:Mertk	92471	in	Mertk	rs27431534	A/G	G	A
2	165061693	Cd40	I	I:Cd40	6066	in	Cd40	rs28240253	A/G	A	G
2	165062095	Cd40	I	I:Cd40	6468	in	Cd40	rs28240251	A/T	A	T
2	165062304	Cd40	[multi]	Cn:Cd40:VL:24+NC:Cd40	6677	in	Cd40	rs28240250	C/G	G	C
2	165062431	Cd40	I	I:Cd40	6804	in	Cd40	rs28240249	C/T	C	T
2	165062535	Cd40	I	I:Cd40	6908	in	Cd40	rs28240247	A/G	G	A
2	165062887	Cd40	I	I:Cd40	7260	in	Cd40	rs28240245	A/G	A	G
2	165063448	Cd40	I	I:Cd40	7821	in	Cd40	rs28240242	A/G	A	G
2	165065449	Cd40	I	I:Cd40	9822	in	Cd40	rs28240239	A/T	T	A
2	165065562	Cd40	I	I:Cd40	9935	in	Cd40	rs28240237	G/T	T	G
2	165065781	Cd40	I	I:Cd40	10154	in	Cd40	rs28240235	C/T	C	T
2	165066006	Cd40	I	I:Cd40	10379	in	Cd40	rs28240234	A/G	G	A
2	165066963	Cd40	I	I:Cd40	11336	in	Cd40	rs28240232	C/T	T	C
2	165068649	Cd40	I	I:Cd40	13022	in	Cd40	rs28240230	C/T	C	T
2	167426651	Slc9a8	I	I:Slc9a8	4939	in	Slc9a8	rs27274661	C/G	G	C
2	167427073	Slc9a8	I	I:Slc9a8	5361	in	Slc9a8	rs27274660	A/C	A	C
2	167427318	Slc9a8	I	I:Slc9a8	5606	in	Slc9a8	rs27274658	C/T	C	T
2	167427390	Slc9a8	I	I:Slc9a8	5678	in	Slc9a8	rs27274657	C/T	C	T
2	167427419	Slc9a8	I	I:Slc9a8	5707	in	Slc9a8	rs27274656	C/T	C	T
2	167427530	Slc9a8	I	I:Slc9a8	5818	in	Slc9a8	rs27274655	A/G	A	G
2	167428716	Slc9a8	I	I:Slc9a8	7004	in	Slc9a8	rs27274654	C/T	T	C
2	167429567	Slc9a8	I	I:Slc9a8	7855	in	Slc9a8	rs27274653	A/G	A	G
2	167430771	Slc9a8	I	I:Slc9a8	9059	in	Slc9a8	rs27274652	C/T	T	C
2	167430827	Slc9a8	I	I:Slc9a8	9115	in	Slc9a8	rs27274651	A/G	A	G
2	167430932	Slc9a8	I	I:Slc9a8	9220	in	Slc9a8	rs27274650	C/T	T	C
2	167431151	Slc9a8	I	I:Slc9a8	9439	in	Slc9a8	rs27274649	A/G	A	G
2	167431257	Slc9a8	I	I:Slc9a8	9545	in	Slc9a8	rs27274648	A/G	G	A
2	167431349	Slc9a8	I	I:Slc9a8	9637	in	Slc9a8	rs27274647	A/G	A	G
2	167431396	Slc9a8	I	I:Slc9a8	9684	in	Slc9a8	rs27274646	A/C	A	C
2	167431566	Slc9a8	I	I:Slc9a8	9854	in	Slc9a8	rs27274645	A/G	G	A
2	167431604	Slc9a8	I	I:Slc9a8	9892	in	Slc9a8	rs27274643	G/T	G	T
2	167431669	Slc9a8	I	I:Slc9a8	9957	in	Slc9a8	rs27274642	C/G	G	C
2	167431746	Slc9a8	I	I:Slc9a8	10034	in	Slc9a8	rs27274640	C/G	G	C
2	167431955	Slc9a8	I	I:Slc9a8	10243	in	Slc9a8	rs27274639	A/G	A	G
2	167433278	Slc9a8	I	I:Slc9a8	11566	in	Slc9a8	rs27274638	G/T	T	G
2	167434263	Slc9a8	I	I:Slc9a8	12551	in	Slc9a8	rs27274636	A/G	A	G
2	167434775	Slc9a8	I	I:Slc9a8	13063	in	Slc9a8	rs27274635	C/T	T	C
2	167434988	Slc9a8	I	I:Slc9a8	13276	in	Slc9a8	rs27274634	C/T	T	C
2	167435175	Slc9a8	I	I:Slc9a8	13463	in	Slc9a8	rs27274633	C/T	C	T
2	167435882	Slc9a8	I	I:Slc9a8	14170	in	Slc9a8	rs27274632	C/G	G	C
2	167435911	Slc9a8	I	I:Slc9a8	14199	in	Slc9a8	rs27274631	C/T	T	C
2	167435950	Slc9a8	I	I:Slc9a8	14238	in	Slc9a8	rs27274630	C/T	C	T
2	167436033	Slc9a8	I	I:Slc9a8	14321	in	Slc9a8	rs27274629	A/G	A	G
2	167436688	Slc9a8	I	I:Slc9a8	14976	in	Slc9a8	rs27274628	A/G	A	G
2	167436719	Slc9a8	I	I:Slc9a8	15007	in	Slc9a8	rs27274627	C/G	G	C
2	167436996	Slc9a8	I	I:Slc9a8	15284	in	Slc9a8	rs27274626	A/G	A	G
2	167437149	Slc9a8	I	I:Slc9a8	15437	in	Slc9a8	rs27274625	A/G	A	G
2	167438488	Slc9a8	I	I:Slc9a8	16776	in	Slc9a8	rs27274622	A/G	A	G
2	167441863	Slc9a8	I	I:Slc9a8	20151	in	Slc9a8	rs27274617	A/G	A	G
2	167449574	Slc9a8	I	I:Slc9a8	27862	in	Slc9a8	rs27274582	C/T	T	C
2	167449825	Slc9a8	I	I:Slc9a8	28113	in	Slc9a8	rs27274580	A/G	G	A
2	167449840	Slc9a8	I	I:Slc9a8	28128	in	Slc9a8	rs27274579	C/T	C	T
2	167449914	Slc9a8	I	I:Slc9a8	28202	in	Slc9a8	rs27274578	A/G	A	G
2	167449967	Slc9a8	I	I:Slc9a8	28255	in	Slc9a8	rs27274577	C/T	C	T
2	167450125	Slc9a8	I	I:Slc9a8	28413	in	Slc9a8	rs27274576	A/G	A	G
2	167450152	Slc9a8	I	I:Slc9a8	28440	in	Slc9a8	rs27274575	C/T	C	T
2	167450172	Slc9a8	I	I:Slc9a8	28460	in	Slc9a8	rs27274574	A/G	A	G
2	167450261	Slc9a8	I	I:Slc9a8	28549	in	Slc9a8	rs27274573	G/T	G	T
2	167450297	Slc9a8	I	I:Slc9a8	28585	in	Slc9a8	rs27274572	C/G	G	C
2	167450950	Slc9a8	I	I:Slc9a8	29238	in	Slc9a8	rs27274571	G/T	G	T
2	167451061	Slc9a8	I	I:Slc9a8	29349	in	Slc9a8	rs27274570	G/T	T	G
2	167451464	Slc9a8	I	I:Slc9a8	29752	in	Slc9a8	rs27274568	G/T	T	G
2	167453168	Slc9a8	I	I:Slc9a8	31456	in	Slc9a8	rs27274566	G/T	T	G
2	167453262	Slc9a8	I	I:Slc9a8	31550	in	Slc9a8	rs27274565	A/G	A	G
2	167454132	Slc9a8	I	I:Slc9a8	32420	in	Slc9a8	rs27274563	A/G	G	A
2	167454332	Slc9a8	I	I:Slc9a8	32620	in	Slc9a8	rs27274562	C/T	C	T
2	167454348	Slc9a8	I	I:Slc9a8	32636	in	Slc9a8	rs27274561	A/G	A	G
2	167454474	Slc9a8	I	I:Slc9a8	32762	in	Slc9a8	rs27274560	A/G	A	G
2	167454571	Slc9a8	I	I:Slc9a8	32859	in	Slc9a8	rs27274559	A/T	A	T
2	167454688	Slc9a8	I	I:Slc9a8	32976	in	Slc9a8	rs27274558	A/G	G	A
2	167454707	Slc9a8	I	I:Slc9a8	32995	in	Slc9a8	rs27274557	C/T	C	T
2	167454764	Slc9a8	I	I:Slc9a8	33052	in	Slc9a8	rs27274556	A/G	G	A
2	167455101	Slc9a8	I	I:Slc9a8	33389	in	Slc9a8	rs27274555	A/G	A	G
2	167455199	Slc9a8	I	I:Slc9a8	33487	in	Slc9a8	rs27274554	C/G	C	G
2	167455220	Slc9a8	I	I:Slc9a8	33508	in	Slc9a8	rs27274553	G/T	T	G
2	167455251	Slc9a8	I	I:Slc9a8	33539	in	Slc9a8	rs27274552	A/G	A	G
2	167455414	Slc9a8	I	I:Slc9a8	33702	in	Slc9a8	rs27274551	C/T	C	T
2	167455447	Slc9a8	I	I:Slc9a8	33735	in	Slc9a8	rs27274550	C/T	T	C
2	167455964	Slc9a8	I	I:Slc9a8	34252	in	Slc9a8	rs27274549	A/G	A	G
2	167456009	Slc9a8	I	I:Slc9a8	34297	in	Slc9a8	rs27274548	C/T	T	C
2	167456343	Slc9a8	I	I:Slc9a8	34631	in	Slc9a8	rs27274546	C/G	C	G
2	167456367	Slc9a8	I	I:Slc9a8	34655	in	Slc9a8	rs27274545	A/G	A	G
2	167456421	Slc9a8	I	I:Slc9a8	34709	in	Slc9a8	rs27274544	A/G	A	G
2	167456527	Slc9a8	I	I:Slc9a8	34815	in	Slc9a8	rs27274541	C/T	C	T
2	167456546	Slc9a8	I	I:Slc9a8	34834	in	Slc9a8	rs27274540	A/G	G	A
2	167456576	Slc9a8	I	I:Slc9a8	34864	in	Slc9a8	rs27274539	A/G	A	G
2	167456851	Slc9a8	I	I:Slc9a8	35139	in	Slc9a8	rs27274538	A/C	C	A
2	167457173	Slc9a8	I	I:Slc9a8	35461	in	Slc9a8	rs27274537	G/T	G	T
2	167457496	Slc9a8	I	I:Slc9a8	35784	in	Slc9a8	rs27274536	A/G	G	A
2	167457991	Slc9a8	I	I:Slc9a8	36279	in	Slc9a8	rs27274534	A/G	A	G
2	167458265	Slc9a8	I	I:Slc9a8	36553	in	Slc9a8	rs27274532	C/G	G	C
2	167458505	Slc9a8	I	I:Slc9a8	36793	in	Slc9a8	rs27274530	C/G	C	G
2	167458720	Slc9a8	I	I:Slc9a8	37008	in	Slc9a8	rs27274527	C/T	C	T
2	167458748	Slc9a8	I	I:Slc9a8	37036	in	Slc9a8	rs27274526	A/C/T	A	C
2	167459398	Slc9a8	I	I:Slc9a8	37686	in	Slc9a8	rs27274525	A/G	A	G
2	167459420	Slc9a8	I	I:Slc9a8	37708	in	Slc9a8	rs27274524	C/T	C	T
2	167459726	Slc9a8	Cs	Cs:Slc9a8:Y:305	38014	in	Slc9a8	rs27274523	C/T	T	C
2	167459779	Slc9a8	I	I:Slc9a8	38067	in	Slc9a8	rs27274522	A/T	A	T
2	167459899	Slc9a8	I	I:Slc9a8	38187	in	Slc9a8	rs27274521	A/G	G	A
2	167460009	Slc9a8	I	I:Slc9a8	38297	in	Slc9a8	rs27274520	C/T	T	C
2	167460036	Slc9a8	I	I:Slc9a8	38324	in	Slc9a8	rs27274519	A/G	G	A
2	167460114	Slc9a8	I	I:Slc9a8	38402	in	Slc9a8	rs27274518	C/G	G	C
2	167461642	Slc9a8	I	I:Slc9a8	39930	in	Slc9a8	rs27274517	A/G	A	G
2	167462726	Slc9a8	I	I:Slc9a8	41014	in	Slc9a8	rs27274515	A/G	G	A
2	167462882	Slc9a8	I	I:Slc9a8	41170	in	Slc9a8	rs27274513	C/G	G	C
2	167462952	Slc9a8	I	I:Slc9a8	41240	in	Slc9a8	rs27274512	A/G	G	A
2	167463072	Slc9a8	I	I:Slc9a8	41360	in	Slc9a8	rs27274511	C/T	T	C
2	167463143	Slc9a8	I	I:Slc9a8	41431	in	Slc9a8	rs27274510	C/T	C	T
2	167463171	Slc9a8	I	I:Slc9a8	41459	in	Slc9a8	rs27274509	C/T	T	C
2	167463216	Slc9a8	I	I:Slc9a8	41504	in	Slc9a8	rs27274508	A/G	A	G
2	167463235	Slc9a8	I	I:Slc9a8	41523	in	Slc9a8	rs27274507	C/G	G	C
2	167463264	Slc9a8	I	I:Slc9a8	41552	in	Slc9a8	rs27274506	A/T	A	T
2	167463402	Slc9a8	I	I:Slc9a8	41690	in	Slc9a8	rs27274505	C/T	T	C
2	167463429	Slc9a8	I	I:Slc9a8	41717	in	Slc9a8	rs27274503	G/T	T	G
2	167463487	Slc9a8	I	I:Slc9a8	41775	in	Slc9a8	rs27274502	C/T	C	T
2	167463547	Slc9a8	I	I:Slc9a8	41835	in	Slc9a8	rs27274501	A/G	A	G
2	167463742	Slc9a8	I	I:Slc9a8	42030	in	Slc9a8	rs27274500	C/T	T	C
2	167463838	Slc9a8	I	I:Slc9a8	42126	in	Slc9a8	rs27274499	C/G	C	G
2	167463870	Slc9a8	I	I:Slc9a8	42158	in	Slc9a8	rs27274498	A/G	G	A
2	167463912	Slc9a8	I	I:Slc9a8	42200	in	Slc9a8	rs27274497	C/T	T	C
2	167463991	Slc9a8	I	I:Slc9a8	42279	in	Slc9a8	rs27274496	A/G	G	A
2	167464393	Slc9a8	I	I:Slc9a8	42681	in	Slc9a8	rs27274495	C/T	C	T
2	167464463	Slc9a8	I	I:Slc9a8	42751	in	Slc9a8	rs27274494	A/C	A	C
2	167464738	Slc9a8	I	I:Slc9a8	43026	in	Slc9a8	rs27274493	C/T	C	T
2	167464814	Slc9a8	I	I:Slc9a8	43102	in	Slc9a8	rs27274492	C/T	C	T
2	167465432	Slc9a8	Cs	Cs:Slc9a8:T:345	43720	in	Slc9a8	rs27274491	G/T	T	G
2	167465543	Slc9a8	I	I:Slc9a8	43831	in	Slc9a8	rs27274490	C/G	C	G
2	167466310	Slc9a8	I	I:Slc9a8	44598	in	Slc9a8	rs27274488	C/T	C	T
2	167466427	Slc9a8	I	I:Slc9a8	44715	in	Slc9a8	rs27274487	A/T	T	A
2	167466440	Slc9a8	I	I:Slc9a8	44728	in	Slc9a8	rs27274486	A/G	A	G
2	167466684	Slc9a8	I	I:Slc9a8	44972	in	Slc9a8	rs27274485	A/G	A	G
2	167466791	Slc9a8	I	I:Slc9a8	45079	in	Slc9a8	rs27274484	A/G	G	A
2	167467430	Slc9a8	I	I:Slc9a8	45718	in	Slc9a8	rs27274483	A/C	C	A
2	167467620	Slc9a8	I	I:Slc9a8	45908	in	Slc9a8	rs27274482	C/T	T	C
2	167467809	Slc9a8	I	I:Slc9a8	46097	in	Slc9a8	rs27274481	C/T	T	C
2	167468317	Slc9a8	I	I:Slc9a8	46605	in	Slc9a8	rs27274480	C/T	C	T
2	167469572	Slc9a8	I	I:Slc9a8	47860	in	Slc9a8	rs27274478	C/T	C	T
2	167469997	Slc9a8	I	I:Slc9a8	48285	in	Slc9a8	rs27274477	C/G	C	G
2	167470192	Slc9a8	I	I:Slc9a8	48480	in	Slc9a8	rs27274476	C/T	C	T
2	167470501	Slc9a8	I	I:Slc9a8	48789	in	Slc9a8	rs27274475	A/G	G	A
2	167470539	Slc9a8	I	I:Slc9a8	48827	in	Slc9a8	rs27274473	C/T	T	C
2	167470799	Slc9a8	I	I:Slc9a8	49087	in	Slc9a8	rs27274472	C/T	T	C
2	167471006	Slc9a8	I	I:Slc9a8	49294	in	Slc9a8	rs27274471	A/G	A	G
2	167471031	Slc9a8	I	I:Slc9a8	49319	in	Slc9a8	rs27274470	A/G	G	A
2	167471278	Slc9a8	I	I:Slc9a8	49566	in	Slc9a8	rs27274469	C/T	T	C
2	167471296	Slc9a8	I	I:Slc9a8	49584	in	Slc9a8	rs27274468	C/T	T	C
2	167471410	Slc9a8	Cs	Cs:Slc9a8:L:428	49698	in	Slc9a8	rs27274467	A/G	A	G
2	167471714	Slc9a8	I	I:Slc9a8	50002	in	Slc9a8	rs27274464	C/T	T	C
2	167472108	Slc9a8	I	I:Slc9a8	50396	in	Slc9a8	rs27274463	A/C	A	C
2	167472144	Slc9a8	I	I:Slc9a8	50432	in	Slc9a8	rs27274462	C/T	T	C
2	167472964	Slc9a8	I	I:Slc9a8	51252	in	Slc9a8	rs27274460	C/T	C	T
2	167473241	Slc9a8	I	I:Slc9a8	51529	in	Slc9a8	rs27274459	C/T	C	T
2	167473324	Slc9a8	I	I:Slc9a8	51612	in	Slc9a8	rs27274457	A/C	A	C
2	167473942	Slc9a8	I	I:Slc9a8	52230	in	Slc9a8	rs27274456	C/G	G	C
2	167473976	Slc9a8	I	I:Slc9a8	52264	in	Slc9a8	rs27274455	A/G	A	G
2	167474020	Slc9a8	I	I:Slc9a8	52308	in	Slc9a8	rs27274454	C/T	C	T
2	167474178	Slc9a8	I	I:Slc9a8	52466	in	Slc9a8	rs27274452	A/G	G	A
2	167474283	Slc9a8	I	I:Slc9a8	52571	in	Slc9a8	rs27274451	G/T	T	G
2	167474409	Slc9a8	U3	U3:Slc9a8	52697	in	Slc9a8	rs27274450	C/T	T	C
2	167474820	Slc9a8	U3	U3:Slc9a8	53108	in	Slc9a8	rs27274449	C/G	C	G
2	167475145	Slc9a8	U3	U3:Slc9a8	53433	in	Slc9a8	rs27274447	C/T	C	T
2	167475257	Slc9a8	U3	U3:Slc9a8	53545	in	Slc9a8	rs27274446	C/G	C	G
2	167475559	Slc9a8	U3	U3:Slc9a8	53847	in	Slc9a8	rs27274445	C/T	C	T
2	170482920				14225	in	Cyp24a1	rs27603002	A/T	T	A
2	170483097	Cyp24a1	U3	U3:Cyp24a1	14048	in	Cyp24a1	rs27603001	A/G	A	G
2	170483182	Cyp24a1	U3	U3:Cyp24a1	13963	in	Cyp24a1	rs27603000	A/G	G	A
2	170483247	Cyp24a1	U3	U3:Cyp24a1	13898	in	Cyp24a1	rs27602999	A/C	A	C
2	170483433	Cyp24a1	U3	U3:Cyp24a1	13712	in	Cyp24a1	rs8239682	C/T	C	T
2	170483446	Cyp24a1	U3	U3:Cyp24a1	13699	in	Cyp24a1	rs8239683	C/G	C	G
2	170483671	Cyp24a1	U3	U3:Cyp24a1	13474	in	Cyp24a1	rs8239684	A/G	A	G
2	170484096	Cyp24a1	U3	U3:Cyp24a1	13049	in	Cyp24a1	rs27602997	C/T	T	C
2	170484259	Cyp24a1	U3	U3:Cyp24a1	12886	in	Cyp24a1	rs27602996	A/G	A	G
2	170484452	Cyp24a1	I	I:Cyp24a1	12693	in	Cyp24a1	rs27602995	A/C	C	A
2	170484577	Cyp24a1	I	I:Cyp24a1	12568	in	Cyp24a1	rs27602994	A/G	G	A
2	170484589	Cyp24a1	I	I:Cyp24a1	12556	in	Cyp24a1	rs27602993	A/G	G	A
2	170484762	Cyp24a1	I	I:Cyp24a1	12383	in	Cyp24a1	rs27602992	A/G	A	G
2	170484853	Cyp24a1	I	I:Cyp24a1	12292	in	Cyp24a1	rs27602991	A/G	G	A
2	170484946	Cyp24a1	I	I:Cyp24a1	12199	in	Cyp24a1	rs27602990	C/G	G	C
2	170485626	Cyp24a1	I	I:Cyp24a1	11519	in	Cyp24a1	rs27602989	C/T	C	T
2	170485977	Cyp24a1	Cs	Cs:Cyp24a1:N:448	11168	in	Cyp24a1	rs27602988	A/G	G	A
2	170486061	Cyp24a1	Cs	Cs:Cyp24a1:Q:420	11084	in	Cyp24a1	rs27602987	C/T	T	C
2	170486192	Cyp24a1	I	I:Cyp24a1	10953	in	Cyp24a1	rs27602986	A/G	A	G
2	170486679	Cyp24a1	I	I:Cyp24a1	10466	in	Cyp24a1	rs27602984	C/T	T	C
2	170486743	Cyp24a1	I	I:Cyp24a1	10402	in	Cyp24a1	rs27602982	A/C	C	A
2	170486853	Cyp24a1	I	I:Cyp24a1	10292	in	Cyp24a1	rs27602981	A/G	G	A
2	170486918	Cyp24a1	I	I:Cyp24a1	10227	in	Cyp24a1	rs27602980	C/T	C	T
2	170486945	Cyp24a1	I	I:Cyp24a1	10200	in	Cyp24a1	rs27602979	C/T	T	C
2	170486957	Cyp24a1	I	I:Cyp24a1	10188	in	Cyp24a1	rs27602978	C/G	C	G
2	170487221	Cyp24a1	I	I:Cyp24a1	9924	in	Cyp24a1	rs27602977	G/T	T	G
2	170487800	Cyp24a1	I	I:Cyp24a1	9345	in	Cyp24a1	rs27602975	C/T	T	C
2	170487930	Cyp24a1	Cs	Cs:Cyp24a1:R:367	9215	in	Cyp24a1	rs27602971	C/T	C	T
2	170488109	Cyp24a1	I	I:Cyp24a1	9036	in	Cyp24a1	rs27602969	A/G	A	G
2	170488522	Cyp24a1	I	I:Cyp24a1	8623	in	Cyp24a1	rs27602968	C/T	T	C
2	170488691	Cyp24a1	I	I:Cyp24a1	8454	in	Cyp24a1	rs27602966	A/G	G	A
2	170488716	Cyp24a1	I	I:Cyp24a1	8429	in	Cyp24a1	rs27602965	A/G	G	A
2	170488751	Cyp24a1	I	I:Cyp24a1	8394	in	Cyp24a1	rs27602964	C/T	T	C
2	170489086	Cyp24a1	I	I:Cyp24a1	8059	in	Cyp24a1	rs27602963	C/T	T	C
2	170489198	Cyp24a1	I	I:Cyp24a1	7947	in	Cyp24a1	rs27602962	A/G	A	G
2	170489237	Cyp24a1	I	I:Cyp24a1	7908	in	Cyp24a1	rs27602961	A/G	G	A
2	170489293	Cyp24a1	I	I:Cyp24a1	7852	in	Cyp24a1	rs27602960	G/T	T	G
2	170491622	Cyp24a1	Cs	Cs:Cyp24a1:A:270	5523	in	Cyp24a1	rs27602948	C/T	C	T
2	170491841	Cyp24a1	I	I:Cyp24a1	5304	in	Cyp24a1	rs27602947	A/G	A	G
2	170491860	Cyp24a1	I	I:Cyp24a1	5285	in	Cyp24a1	rs27602946	A/G	A	G
2	170491885	Cyp24a1	I	I:Cyp24a1	5260	in	Cyp24a1	rs27602945	C/T	T	C
2	170492207	Cyp24a1	I	I:Cyp24a1	4938	in	Cyp24a1	rs27602944	A/G	A	G
2	170492300	Cyp24a1	I	I:Cyp24a1	4845	in	Cyp24a1	rs27602943	C/T	T	C
2	170492742	Cyp24a1	I	I:Cyp24a1	4403	in	Cyp24a1	rs27602941	C/T	T	C
2	170492792	Cyp24a1	I	I:Cyp24a1	4353	in	Cyp24a1	rs27602940	A/G	G	A
2	170494225	Cyp24a1	I	I:Cyp24a1	2920	in	Cyp24a1	rs27602936	A/G	G	A
2	170494255	Cyp24a1	I	I:Cyp24a1	2890	in	Cyp24a1	rs27602935	C/G	G	C
2	170494783	Cyp24a1	I	I:Cyp24a1	2362	in	Cyp24a1	rs27602934	C/T	C	T
2	170495354	Cyp24a1	Cs	Cs:Cyp24a1:E:171	1791	in	Cyp24a1	rs27602933	C/T	T	C
2	170495460	Cyp24a1	I	I:Cyp24a1	1685	in	Cyp24a1	rs27602932	C/G	C	G
2	170495566	Cyp24a1	I	I:Cyp24a1	1579	in	Cyp24a1	rs27602931	C/G	C	G
2	170496023	Cyp24a1	I	I:Cyp24a1	1122	in	Cyp24a1	rs27602930	G/T	G	T
2	170496079	Cyp24a1	I	I:Cyp24a1	1066	in	Cyp24a1	rs27602929	C/G	C	G
2	170496136	Cyp24a1	I	I:Cyp24a1	1009	in	Cyp24a1	rs27602928	C/T	C	T
2	170496499	[>1gene]	[multi]	I:Cyp24a1+U5:Pfdn4	646	in	Cyp24a1	rs8239676	A/G	A	G
2	170496499	[>1gene]	[multi]	I:Cyp24a1+U5:Pfdn4	71	in	Pfdn4	rs8239676	A/G	A	G
2	170496601	[>1gene]	[multi]	Cs:Cyp24a1:L:58+SSD:Pfdn4	544	in	Cyp24a1	rs8239678	C/T	T	C
2	170496601	[>1gene]	[multi]	Cs:Cyp24a1:L:58+SSD:Pfdn4	173	in	Pfdn4	rs8239678	C/T	T	C
2	170497398	Pfdn4	I	I:Pfdn4	970	in	Pfdn4	rs27602927	A/T	A	T
2	170497519	Pfdn4	I	I:Pfdn4	1091	in	Pfdn4	rs27602926	C/T	T	C
2	170497617	Pfdn4	I	I:Pfdn4	1189	in	Pfdn4	rs27602925	A/C/T	T	C
2	170497651	Pfdn4	I	I:Pfdn4	1223	in	Pfdn4	rs27602924	C/T	C	T
2	170497890	Pfdn4	I	I:Pfdn4	1462	in	Pfdn4	rs27602923	C/T	T	C
2	170497912	Pfdn4	I	I:Pfdn4	1484	in	Pfdn4	rs27602922	C/T	T	C
2	170497938	Pfdn4	I	I:Pfdn4	1510	in	Pfdn4	rs27602921	A/C/G	G	A
2	170498068	Pfdn4	I	I:Pfdn4	1640	in	Pfdn4	rs27602920	C/T	C	T
2	170498140	Pfdn4	I	I:Pfdn4	1712	in	Pfdn4	rs27602919	C/T	T	C
2	170498338	Pfdn4	I	I:Pfdn4	1910	in	Pfdn4	rs27602918	G/T	G	T
2	170498401	Pfdn4	I	I:Pfdn4	1973	in	Pfdn4	rs27602917	G/T	T	G
2	170498448	Pfdn4	I	I:Pfdn4	2020	in	Pfdn4	rs27602916	C/T	C	T
2	170498483	Pfdn4	I	I:Pfdn4	2055	in	Pfdn4	rs27602915	G/T	T	G
2	170498557	Pfdn4	I	I:Pfdn4	2129	in	Pfdn4	rs27602914	A/G	A	G
2	170498830	Pfdn4	I	I:Pfdn4	2402	in	Pfdn4	rs27602913	A/G	A	G
2	170498949	Pfdn4	I	I:Pfdn4	2521	in	Pfdn4	rs27602912	C/T	C	T
2	170499221	Pfdn4	I	I:Pfdn4	2793	in	Pfdn4	rs27602911	G/T	G	T
2	170499359	[>1gene]	[multi]	NC:Gm16796+I:Pfdn4	2931	in	Pfdn4	rs27602910	A/G	A	G
2	170499646	[>1gene]	[multi]	NC:Gm16796+I:Pfdn4	3218	in	Pfdn4	rs27602909	C/T	T	C
2	170499672	[>1gene]	[multi]	NC:Gm16796+I:Pfdn4	3244	in	Pfdn4	rs27602908	A/T	A	T
2	170499904	[>1gene]	[multi]	I:Gm16796+I:Pfdn4	3476	in	Pfdn4	rs27602907	A/T	A	T
2	170499958	[>1gene]	[multi]	I:Gm16796+I:Pfdn4	3530	in	Pfdn4	rs27602906	A/G	G	A
2	170500019	[>1gene]	[multi]	I:Gm16796+I:Pfdn4	3591	in	Pfdn4	rs27602905	A/G	A	G
2	170500301	[>1gene]	[multi]	I:Gm16796+I:Pfdn4	3873	in	Pfdn4	rs27602904	A/G	G	A
2	170500426	[>1gene]	[multi]	I:Gm16796+I:Pfdn4	3998	in	Pfdn4	rs27602903	C/T	C	T
2	170500589	[>1gene]	[multi]	I:Gm16796+I:Pfdn4	4161	in	Pfdn4	rs27602902	C/T	C	T
2	170501092	[>1gene]	[multi]	I:Gm16796+I:Pfdn4	4664	in	Pfdn4	rs27602900	A/C	A	C
2	170501457	[>1gene]	[multi]	I:Gm16796+I:Pfdn4	5029	in	Pfdn4	rs27602898	A/G	A	G
2	170501560	[>1gene]	[multi]	I:Gm16796+I:Pfdn4	5132	in	Pfdn4	rs27602897	A/G	G	A
2	170501580	[>1gene]	[multi]	I:Gm16796+I:Pfdn4	5152	in	Pfdn4	rs27602896	C/G	C	G
2	170502422	[>1gene]	[multi]	I:Gm16796+I:Pfdn4	5994	in	Pfdn4	rs27602895	A/G	A	G
2	170502447	[>1gene]	[multi]	I:Gm16796+I:Pfdn4	6019	in	Pfdn4	rs27602894	A/G	A	G
2	170502690	[>1gene]	[multi]	SSD:Gm16796+I:Pfdn4	6262	in	Pfdn4	rs27602893	C/T	C	T
2	170502807	[>1gene]	[multi]	NC:Gm16796+I:Pfdn4	6379	in	Pfdn4	rs27602891	C/T	T	C
2	170502846	[>1gene]	[multi]	NC:Gm16796+I:Pfdn4	6418	in	Pfdn4	rs27602890	C/T	C	T
2	170502869	[>1gene]	[multi]	NC:Gm16796+I:Pfdn4	6441	in	Pfdn4	rs27602889	C/T	T	C
2	170502925	[>1gene]	[multi]	NC:Gm16796+I:Pfdn4	6497	in	Pfdn4	rs27602888	G/T	G	T
2	170502954	[>1gene]	[multi]	NC:Gm16796+I:Pfdn4	6526	in	Pfdn4	rs27602887	C/T	T	C
2	170503325	[>1gene]	[multi]	NC:Gm16796+I:Pfdn4	6897	in	Pfdn4	rs27602886	G/T	T	G
2	170503507	[>1gene]	[multi]	NC:Gm16796+I:Pfdn4	7079	in	Pfdn4	rs27602885	C/T	T	C
2	170503638	[>1gene]	[multi]	NC:Gm16796+I:Pfdn4	7210	in	Pfdn4	rs27602884	C/T	T	C
2	170503657	[>1gene]	[multi]	NC:Gm16796+I:Pfdn4	7229	in	Pfdn4	rs27602883	C/T	C	T
2	170503668	[>1gene]	[multi]	NC:Gm16796+I:Pfdn4	7240	in	Pfdn4	rs27602882	A/G	G	A
2	170503687	[>1gene]	[multi]	NC:Gm16796+I:Pfdn4	7259	in	Pfdn4	rs27602881	C/G	C	G
2	170503896	[>1gene]	[multi]	NC:Gm16796+I:Pfdn4	7468	in	Pfdn4	rs27602880	A/G	G	A
2	170503956	[>1gene]	[multi]	NC:Gm16796+I:Pfdn4	7528	in	Pfdn4	rs27602879	A/G	G	A
2	170504125	[>1gene]	[multi]	NC:Gm16796+I:Pfdn4	7697	in	Pfdn4	rs27602878	G/T	T	G
2	170504176	[>1gene]	[multi]	NC:Gm16796+I:Pfdn4	7748	in	Pfdn4	rs27602877	A/G	G	A
2	170504317	[>1gene]	[multi]	NC:Gm16796+I:Pfdn4	7889	in	Pfdn4	rs27602876	A/G	G	A
2	170505678	[>1gene]	[multi]	I:Gm16796+I:Pfdn4	9250	in	Pfdn4	rs27602875	G/T	T	G
2	170507466	[>1gene]	[multi]	I:Pfdn4+I:Gm16796	11038	in	Pfdn4	rs222279195	C/T	C	T
2	170515258	Pfdn4	I	I:Pfdn4	18830	in	Pfdn4	rs27602873	A/G	A	G
2	170515276	Pfdn4	I	I:Pfdn4	18848	in	Pfdn4	rs27602871	C/T	C	T
2	170515508	Pfdn4	I	I:Pfdn4	19080	in	Pfdn4	rs27602870	C/T	C	T
2	170515661	Pfdn4	I	I:Pfdn4	19233	in	Pfdn4	rs27651264	A/C	C	A
2	170515935	Pfdn4	I	I:Pfdn4	19507	in	Pfdn4	rs27651260	C/T	C	T
2	170515947	Pfdn4	I	I:Pfdn4	19519	in	Pfdn4	rs27651259	A/C	A	C
2	170516113	Pfdn4	I	I:Pfdn4	19685	in	Pfdn4	rs27651258	A/G	G	A
2	170516253	Pfdn4	I	I:Pfdn4	19825	in	Pfdn4	rs27651256	C/T	C	T
2	170516266	Pfdn4	I	I:Pfdn4	19838	in	Pfdn4	rs27651255	A/G	G	A
2	170516285	Pfdn4	I	I:Pfdn4	19857	in	Pfdn4	rs27651254	C/T	T	C
2	170516326	Pfdn4	I	I:Pfdn4	19898	in	Pfdn4	rs27651251	C/G	C	G
2	170516368	Pfdn4	I	I:Pfdn4	19940	in	Pfdn4	rs27651249	C/T	C	T
2	170516454	Pfdn4	I	I:Pfdn4	20026	in	Pfdn4	rs27651246	A/G	G	A
2	170516479	Pfdn4	I	I:Pfdn4	20051	in	Pfdn4	rs27651245	C/T	C	T
2	170516555	Pfdn4	[multi]	I:Pfdn4+Cs:Pfdn4:H:46+U5:Pfdn4	20127	in	Pfdn4	rs27651244	C/T	T	C
2	170516808	Pfdn4	I	I:Pfdn4	20380	in	Pfdn4	rs27651240	C/T	C	T
2	170517032	Pfdn4	I	I:Pfdn4	20604	in	Pfdn4	rs27651238	C/T	T	C
2	170517166	Pfdn4	I	I:Pfdn4	20738	in	Pfdn4	rs27651236	C/T	C	T
2	170517324	Pfdn4	I	I:Pfdn4	20896	in	Pfdn4	rs27651233	G/T	T	G
2	170517388	Pfdn4	I	I:Pfdn4	20960	in	Pfdn4	rs27651232	A/G	A	G
2	170517764	Pfdn4	I	I:Pfdn4	21336	in	Pfdn4	rs27651231	A/G	G	A
2	170517775	Pfdn4	I	I:Pfdn4	21347	in	Pfdn4	rs27651230	A/G	A	G
2	170517839	Pfdn4	I	I:Pfdn4	21411	in	Pfdn4	rs27651228	A/C	A	C
2	170517909	Pfdn4	I	I:Pfdn4	21481	in	Pfdn4	rs27651225	A/C	A	C
2	170518167	Pfdn4	I	I:Pfdn4	21739	in	Pfdn4	rs27651222	C/T	T	C
2	170518576	Pfdn4	I	I:Pfdn4	22148	in	Pfdn4	rs27651219	C/T	T	C
2	170518655	Pfdn4	I	I:Pfdn4	22227	in	Pfdn4	rs27651217	A/C	C	A
2	181385375	Slc2a4rg-ps	NC	NC:Slc2a4rg-ps	1125	in	Slc2a4rg-ps	rs27688517	C/T	T	C
2	181386305	Slc2a4rg-ps	NC	NC:Slc2a4rg-ps	2055	in	Slc2a4rg-ps	rs27688514	A/G	A	G
2	181386582	Slc2a4rg-ps	NC	NC:Slc2a4rg-ps	2332	in	Slc2a4rg-ps	rs27688510	G/T	T	G
2	181386695	Slc2a4rg-ps	NC	NC:Slc2a4rg-ps	2445	in	Slc2a4rg-ps	rs27688508	A/G	A	G
2	181387153	Slc2a4rg-ps	NC	NC:Slc2a4rg-ps	2903	in	Slc2a4rg-ps	rs27688505	A/G	G	A
2	181387400	Slc2a4rg-ps	NC	NC:Slc2a4rg-ps	3150	in	Slc2a4rg-ps	rs27688504	A/G	A	G
2	181389234				70192	in	Zbtb46	rs27688499	C/T	T	C
2	181389479				69947	in	Zbtb46	rs27688498	C/T	C	T
2	181390806				68620	in	Zbtb46	rs27688491	C/T	T	C
2	181391175	Zbtb46	Cs	Cs:Zbtb46:G:564	68251	in	Zbtb46	rs27688490	A/G	G	A
2	181391331	Zbtb46	Cs	Cs:Zbtb46:P:512	68095	in	Zbtb46	rs27688489	C/T	T	C
2	181391663	Zbtb46	I	I:Zbtb46	67763	in	Zbtb46	rs27688485	C/G	C	G
2	181391697	Zbtb46	I	I:Zbtb46	67729	in	Zbtb46	rs27688484	A/G	A	G
2	181391748	Zbtb46	I	I:Zbtb46	67678	in	Zbtb46	rs27688483	A/G	A	G
2	181391822	Zbtb46	I	I:Zbtb46	67604	in	Zbtb46	rs27688482	C/T	T	C
2	181392103	Zbtb46	I	I:Zbtb46	67323	in	Zbtb46	rs27688480	C/T	T	C
2	181392380	Zbtb46	I	I:Zbtb46	67046	in	Zbtb46	rs27688479	C/G	C	G
2	181392464	Zbtb46	I	I:Zbtb46	66962	in	Zbtb46	rs27688478	C/T	T	C
2	181393155	Zbtb46	I	I:Zbtb46	66271	in	Zbtb46	rs27688475	C/G	C	G
2	181393331	Zbtb46	I	I:Zbtb46	66095	in	Zbtb46	rs27688474	A/C	C	A
2	181393372	Zbtb46	I	I:Zbtb46	66054	in	Zbtb46	rs27688473	A/C	A	C
2	181393533	Zbtb46	I	I:Zbtb46	65893	in	Zbtb46	rs27688472	C/G/T	G	C
2	181393578	Zbtb46	I	I:Zbtb46	65848	in	Zbtb46	rs27688471	A/G	A	G
2	181393777	Zbtb46	I	I:Zbtb46	65649	in	Zbtb46	rs27688470	A/G	A	G
2	181393997	Zbtb46	I	I:Zbtb46	65429	in	Zbtb46	rs27688468	A/G	A	G
2	181394221	Zbtb46	I	I:Zbtb46	65205	in	Zbtb46	rs27688466	A/T	A	T
2	181394772	Zbtb46	I	I:Zbtb46	64654	in	Zbtb46	rs27688465	C/T	C	T
2	181395357	Zbtb46	I	I:Zbtb46	64069	in	Zbtb46	rs27688460	A/G	A	G
2	181395406	Zbtb46	I	I:Zbtb46	64020	in	Zbtb46	rs27688459	A/G	A	G
2	181395436	Zbtb46	I	I:Zbtb46	63990	in	Zbtb46	rs27688458	A/G	A	G
2	181395849	Zbtb46	I	I:Zbtb46	63577	in	Zbtb46	rs27688456	C/T	C	T
2	181395869	Zbtb46	I	I:Zbtb46	63557	in	Zbtb46	rs27688455	G/T	G	T
2	181395897	Zbtb46	I	I:Zbtb46	63529	in	Zbtb46	rs27688453	A/T	A	T
2	181396187	Zbtb46	I	I:Zbtb46	63239	in	Zbtb46	rs27688451	A/G	G	A
2	181396235	Zbtb46	I	I:Zbtb46	63191	in	Zbtb46	rs27688450	C/G	C	G
2	181396307	Zbtb46	I	I:Zbtb46	63119	in	Zbtb46	rs27688449	C/T	T	C
2	181396544	Zbtb46	I	I:Zbtb46	62882	in	Zbtb46	rs27688446	A/G	A	G
2	181397242	Zbtb46	I	I:Zbtb46	62184	in	Zbtb46	rs27688444	A/G	G	A
2	181398318	Zbtb46	I	I:Zbtb46	61108	in	Zbtb46	rs27688440	C/T	C	T
2	181399385	Zbtb46	I	I:Zbtb46	60041	in	Zbtb46	rs27688438	C/T	C	T
2	181399456	Zbtb46	I	I:Zbtb46	59970	in	Zbtb46	rs27688437	C/T	C	T
2	181399464	Zbtb46	I	I:Zbtb46	59962	in	Zbtb46	rs27688436	C/G	C	G
2	181399545	Zbtb46	I	I:Zbtb46	59881	in	Zbtb46	rs27688434	A/C	A	C
2	181399974	Zbtb46	I	I:Zbtb46	59452	in	Zbtb46	rs27688433	C/T	C	T
2	181401429	Zbtb46	I	I:Zbtb46	57997	in	Zbtb46	rs27688432	A/G	G	A
2	181401497	Zbtb46	I	I:Zbtb46	57929	in	Zbtb46	rs27688431	C/T	T	C
2	181401680	Zbtb46	I	I:Zbtb46	57746	in	Zbtb46	rs27688430	A/G	A	G
2	181401838	Zbtb46	I	I:Zbtb46	57588	in	Zbtb46	rs27688429	A/T	A	T
2	181401951	Zbtb46	I	I:Zbtb46	57475	in	Zbtb46	rs27688428	C/G	G	C
2	181402061	Zbtb46	I	I:Zbtb46	57365	in	Zbtb46	rs27688427	C/T	C	T
2	181402094	Zbtb46	I	I:Zbtb46	57332	in	Zbtb46	rs27688426	A/G	G	A
2	181402201	Zbtb46	I	I:Zbtb46	57225	in	Zbtb46	rs27688425	G/T	T	G
2	181402576	Zbtb46	I	I:Zbtb46	56850	in	Zbtb46	rs27688424	C/T	T	C
2	181402702	Zbtb46	I	I:Zbtb46	56724	in	Zbtb46	rs27688423	C/T	C	T
2	181402883	Zbtb46	I	I:Zbtb46	56543	in	Zbtb46	rs27688422	A/G	G	A
2	181402943	Zbtb46	I	I:Zbtb46	56483	in	Zbtb46	rs27688420	G/T	T	G
2	181402969	Zbtb46	I	I:Zbtb46	56457	in	Zbtb46	rs27688419	A/G	A	G
2	181403000	Zbtb46	I	I:Zbtb46	56426	in	Zbtb46	rs27688418	A/G	A	G
2	181403029	Zbtb46	I	I:Zbtb46	56397	in	Zbtb46	rs27688417	G/T	T	G
2	181404008	Zbtb46	I	I:Zbtb46	55418	in	Zbtb46	rs27688413	C/T	T	C
2	181404110	Zbtb46	I	I:Zbtb46	55316	in	Zbtb46	rs27688412	A/C	C	A
2	181404293	Zbtb46	I	I:Zbtb46	55133	in	Zbtb46	rs27688410	A/C/G	A	G
2	181404367	Zbtb46	I	I:Zbtb46	55059	in	Zbtb46	rs27688409	C/T	C	T
2	181404438	Zbtb46	I	I:Zbtb46	54988	in	Zbtb46	rs27688408	A/T	T	A
2	181404513	Zbtb46	I	I:Zbtb46	54913	in	Zbtb46	rs27688406	G/T	G	T
2	181404957	Zbtb46	I	I:Zbtb46	54469	in	Zbtb46	rs27688399	C/T	C	T
2	181405496	Zbtb46	I	I:Zbtb46	53930	in	Zbtb46	rs27688397	C/T	C	T
2	181405792	Zbtb46	I	I:Zbtb46	53634	in	Zbtb46	rs27688395	C/T	T	C
2	181405825	Zbtb46	I	I:Zbtb46	53601	in	Zbtb46	rs27688394	C/T	T	C
2	181406164	Zbtb46	I	I:Zbtb46	53262	in	Zbtb46	rs27688393	A/C	C	A
2	181406345	Zbtb46	I	I:Zbtb46	53081	in	Zbtb46	rs27688391	A/G	G	A
2	181406391	Zbtb46	I	I:Zbtb46	53035	in	Zbtb46	rs27688389	A/G	A	G
2	181406576	Zbtb46	I	I:Zbtb46	52850	in	Zbtb46	rs27688388	A/G	G	A
2	181406736	Zbtb46	I	I:Zbtb46	52690	in	Zbtb46	rs27688387	C/T	T	C
2	181407020	Zbtb46	I	I:Zbtb46	52406	in	Zbtb46	rs27688385	A/G	G	A
2	181408431	Zbtb46	I	I:Zbtb46	50995	in	Zbtb46	rs27688383	A/G	G	A
2	181408651	Zbtb46	I	I:Zbtb46	50775	in	Zbtb46	rs27688380	A/G	G	A
2	181408953	Zbtb46	I	I:Zbtb46	50473	in	Zbtb46	rs27688377	A/G	G	A
2	181409465	Zbtb46	I	I:Zbtb46	49961	in	Zbtb46	rs27688376	A/T	A	T
2	181409830	Zbtb46	I	I:Zbtb46	49596	in	Zbtb46	rs27688375	A/G	G	A
2	181410011	Zbtb46	I	I:Zbtb46	49415	in	Zbtb46	rs27688374	A/C	A	C
2	181410197	Zbtb46	I	I:Zbtb46	49229	in	Zbtb46	rs27688372	G/T	G	T
2	181410296	Zbtb46	I	I:Zbtb46	49130	in	Zbtb46	rs27688371	A/G	G	A
2	181410720	Zbtb46	[multi]	I:Zbtb46+U3:Zbtb46	48706	in	Zbtb46	rs27688368	C/G	G	C
2	181410918	Zbtb46	[multi]	I:Zbtb46+U3:Zbtb46	48508	in	Zbtb46	rs27671866	A/G	A	G
2	181413349	Zbtb46	I	I:Zbtb46	46077	in	Zbtb46	rs27671861	C/T	T	C
2	181413500	Zbtb46	I	I:Zbtb46	45926	in	Zbtb46	rs27671860	A/G	G	A
2	181413757	Zbtb46	I	I:Zbtb46	45669	in	Zbtb46	rs27671859	C/T	T	C
2	181414824	Zbtb46	I	I:Zbtb46	44602	in	Zbtb46	rs27671858	C/T	T	C
2	181415648	Zbtb46	I	I:Zbtb46	43778	in	Zbtb46	rs27671857	C/T	T	C
2	181416040	Zbtb46	I	I:Zbtb46	43386	in	Zbtb46	rs32842557	A/G	A	G
2	181416264	Zbtb46	I	I:Zbtb46	43162	in	Zbtb46	rs27671855	A/G	A	G
2	181416316	Zbtb46	I	I:Zbtb46	43110	in	Zbtb46	rs27671854	A/G	A	G
2	181418386	Zbtb46	I	I:Zbtb46	41040	in	Zbtb46	rs27671850	C/T	T	C
2	181418795	Zbtb46	I	I:Zbtb46	40631	in	Zbtb46	rs27671849	C/T	T	C
2	181418856	Zbtb46	I	I:Zbtb46	40570	in	Zbtb46	rs27671848	A/T	A	T
2	181419030	Zbtb46	I	I:Zbtb46	40396	in	Zbtb46	rs27671847	C/T	C	T
2	181420113	Zbtb46	I	I:Zbtb46	39313	in	Zbtb46	rs27671844	A/G	G	A
2	181420777	Zbtb46	I	I:Zbtb46	38649	in	Zbtb46	rs27671842	A/C	A	C
2	181422222	Zbtb46	I	I:Zbtb46	37204	in	Zbtb46	rs27671839	A/G	A	G
2	181424713	Zbtb46	I	I:Zbtb46	34713	in	Zbtb46	rs27671825	A/G	A	G
2	181425189	Zbtb46	I	I:Zbtb46	34237	in	Zbtb46	rs27671822	C/T	C	T
2	181439012	Zbtb46	I	I:Zbtb46	20414	in	Zbtb46	rs27671789	C/T	C	T
2	181448966	Zbtb46	I	I:Zbtb46	10460	in	Zbtb46	rs27671748	C/T	C	T
2	181455584	Zbtb46	I	I:Zbtb46	3842	in	Zbtb46	rs29556026	A/G	A	G
3	7374898	Pkia	I	I:Pkia	8294	in	Pkia	rs29665791	C/T	T	C
3	7375107	Pkia	I	I:Pkia	8503	in	Pkia	rs29665786	A/G	G	A
3	7375194	Pkia	I	I:Pkia	8590	in	Pkia	rs29665785	C/T	T	C
3	7376018	Pkia	I	I:Pkia	9414	in	Pkia	rs29664768	G/T	T	G
3	7376976	Pkia	I	I:Pkia	10372	in	Pkia	rs29663836	C/T	T	C
3	7378277	Pkia	I	I:Pkia	11673	in	Pkia	rs29661868	A/G	G	A
3	7378653	Pkia	I	I:Pkia	12049	in	Pkia	rs29661864	A/C	C	A
3	7384489	Pkia	I	I:Pkia	17885	in	Pkia	rs29666288	G/T	T	G
3	7384602	Pkia	I	I:Pkia	17998	in	Pkia	rs29666285	C/G	C	G
3	7387403	Pkia	I	I:Pkia	20799	in	Pkia	rs29662976	C/T	T	C
3	7387452	Pkia	I	I:Pkia	20848	in	Pkia	rs29662975	C/T	T	C
3	7387665	Pkia	I	I:Pkia	21061	in	Pkia	rs29662103	A/G	G	A
3	7388031	Pkia	I	I:Pkia	21427	in	Pkia	rs29662100	A/G	A	G
3	7388181	Pkia	I	I:Pkia	21577	in	Pkia	rs29662099	G/T	T	G
3	7388412	Pkia	I	I:Pkia	21808	in	Pkia	rs29661113	C/T	T	C
3	7388494	Pkia	I	I:Pkia	21890	in	Pkia	rs29661112	A/T	A	T
3	7388629	Pkia	I	I:Pkia	22025	in	Pkia	rs29661110	A/T	A	T
3	7389135	Pkia	I	I:Pkia	22531	in	Pkia	rs29661105	A/G	G	A
3	7391961	Pkia	I	I:Pkia	25357	in	Pkia	rs29660210	C/T	T	C
3	7392068	Pkia	I	I:Pkia	25464	in	Pkia	rs29660207	A/T	T	A
3	7392735	Pkia	I	I:Pkia	26131	in	Pkia	rs29659221	A/C	C	A
3	7392836	Pkia	I	I:Pkia	26232	in	Pkia	rs29659218	G/T	T	G
3	7393112	Pkia	I	I:Pkia	26508	in	Pkia	rs29659217	A/G	A	G
3	7393295	Pkia	I	I:Pkia	26691	in	Pkia	rs29659215	A/G	G	A
3	7393335	Pkia	I	I:Pkia	26731	in	Pkia	rs29658203	A/C	C	A
3	7394003	Pkia	I	I:Pkia	27399	in	Pkia	rs29658199	A/G	G	A
3	7394726	Pkia	I	I:Pkia	28122	in	Pkia	rs6308725	A/C/T	C	A
3	7394742	Pkia	I	I:Pkia	28138	in	Pkia	rs6308759	A/C	C	A
3	7394795	Pkia	I	I:Pkia	28191	in	Pkia	rs6308838	C/T	C	T
3	7394993	Pkia	I	I:Pkia	28389	in	Pkia	rs29658197	A/C	C	A
3	7395032	Pkia	I	I:Pkia	28428	in	Pkia	rs29658196	C/T	T	C
3	7395145	Pkia	I	I:Pkia	28541	in	Pkia	rs29666933	A/G	G	A
3	7399142	Pkia	I	I:Pkia	32538	in	Pkia	rs29666926	A/C	C	A
3	7399378	Pkia	I	I:Pkia	32774	in	Pkia	rs29666043	A/G	G	A
3	7402693	Pkia	I	I:Pkia	36089	in	Pkia	rs29666042	A/T	T	A
3	7402780	Pkia	I	I:Pkia	36176	in	Pkia	rs29666041	C/T	C	T
3	7402984	Pkia	I	I:Pkia	36380	in	Pkia	rs29666039	A/T	T	A
3	7403148	Pkia	I	I:Pkia	36544	in	Pkia	rs29666038	A/T	A	T
3	7403162	Pkia	I	I:Pkia	36558	in	Pkia	rs29666037	C/T	T	C
3	7403214	Pkia	I	I:Pkia	36610	in	Pkia	rs29666034	A/G	A	G
3	7403291	Pkia	I	I:Pkia	36687	in	Pkia	rs29665032	A/G	G	A
3	7403655	Pkia	I	I:Pkia	37051	in	Pkia	rs29665030	A/T	T	A
3	7403691	Pkia	I	I:Pkia	37087	in	Pkia	rs29665029	C/G	C	G
3	7403720	Pkia	I	I:Pkia	37116	in	Pkia	rs29665028	A/C	A	C
3	7403738	Pkia	I	I:Pkia	37134	in	Pkia	rs29665027	C/G	G	C
3	7403769	Pkia	I	I:Pkia	37165	in	Pkia	rs29665026	A/T	T	A
3	7403913	Pkia	I	I:Pkia	37309	in	Pkia	rs29665024	C/T	T	C
3	7404406	Pkia	I	I:Pkia	37802	in	Pkia	rs29664113	A/G	G	A
3	7404621	Pkia	I	I:Pkia	38017	in	Pkia	rs29664111	C/T	T	C
3	7404694	Pkia	I	I:Pkia	38090	in	Pkia	rs29664110	C/T	T	C
3	7404752	Pkia	I	I:Pkia	38148	in	Pkia	rs29664108	A/G	G	A
3	7404952	Pkia	I	I:Pkia	38348	in	Pkia	rs29664105	C/T	C	T
3	7405012	Pkia	I	I:Pkia	38408	in	Pkia	rs29664104	A/T	A	T
3	7405052	Pkia	I	I:Pkia	38448	in	Pkia	rs29663082	A/T	T	A
3	7405084	Pkia	I	I:Pkia	38480	in	Pkia	rs29663081	C/T	C	T
3	7405140	Pkia	I	I:Pkia	38536	in	Pkia	rs29663080	C/T	T	C
3	7405218	Pkia	I	I:Pkia	38614	in	Pkia	rs29663078	G/T	G	T
3	7405260	Pkia	I	I:Pkia	38656	in	Pkia	rs29663077	C/T	T	C
3	7405832	Pkia	I	I:Pkia	39228	in	Pkia	rs29663074	A/T	A	T
3	7406193	Pkia	I	I:Pkia	39589	in	Pkia	rs29662173	A/G/T	G	A
3	7406350	Pkia	I	I:Pkia	39746	in	Pkia	rs29662172	A/G	G	A
3	7407188	Pkia	I	I:Pkia	40584	in	Pkia	rs29662169	A/G	G	A
3	7407282	Pkia	I	I:Pkia	40678	in	Pkia	rs29662168	A/G	A	G
3	7407329	Pkia	I	I:Pkia	40725	in	Pkia	rs29662167	A/G	A	G
3	7407347	Pkia	I	I:Pkia	40743	in	Pkia	rs29662166	A/G	G	A
3	7407376	Pkia	I	I:Pkia	40772	in	Pkia	rs29662165	A/T	A	T
3	7408661	Pkia	I	I:Pkia	42057	in	Pkia	rs29661392	A/G	G	A
3	7409415	Pkia	I	I:Pkia	42811	in	Pkia	rs29661388	C/T	T	C
3	7409786	Pkia	I	I:Pkia	43182	in	Pkia	rs29661384	G/T	G	T
3	7410018	Pkia	I	I:Pkia	43414	in	Pkia	rs29660501	A/G	A	G
3	7410115	Pkia	I	I:Pkia	43511	in	Pkia	rs29660498	A/G	G	A
3	7410302	Pkia	I	I:Pkia	43698	in	Pkia	rs29660497	A/C	C	A
3	7410741	Pkia	I	I:Pkia	44137	in	Pkia	rs29659683	A/G	A	G
3	7416836	Pkia	I	I:Pkia	50232	in	Pkia	rs29659678	C/T	T	C
3	7417132	Pkia	I	I:Pkia	50528	in	Pkia	rs29659674	C/T	C	T
3	7417318	Pkia	I	I:Pkia	50714	in	Pkia	rs29658661	C/T	C	T
3	7417482	Pkia	I	I:Pkia	50878	in	Pkia	rs29658660	A/G	G	A
3	7417826	Pkia	I	I:Pkia	51222	in	Pkia	rs29658659	A/G	G	A
3	7417953	Pkia	I	I:Pkia	51349	in	Pkia	rs29658658	G/T	T	G
3	7417994	Pkia	I	I:Pkia	51390	in	Pkia	rs29658657	A/C	C	A
3	7418142	Pkia	I	I:Pkia	51538	in	Pkia	rs29658654	C/T	T	C
3	7418322	Pkia	I	I:Pkia	51718	in	Pkia	rs29666303	A/G	G	A
3	7418384	Pkia	I	I:Pkia	51780	in	Pkia	rs29666302	A/G	A	G
3	7418489	Pkia	I	I:Pkia	51885	in	Pkia	rs29666299	C/T	T	C
3	7418565	Pkia	I	I:Pkia	51961	in	Pkia	rs29666297	A/G	A	G
3	7418665	Pkia	I	I:Pkia	52061	in	Pkia	rs29666296	C/T	C	T
3	7419747	Pkia	I	I:Pkia	53143	in	Pkia	rs29666295	C/G	C	G
3	7419818	Pkia	I	I:Pkia	53214	in	Pkia	rs29666294	A/G	G	A
3	7419889	Pkia	I	I:Pkia	53285	in	Pkia	rs29665502	C/T	T	C
3	7420076	Pkia	I	I:Pkia	53472	in	Pkia	rs29665499	A/G	G	A
3	7420118	Pkia	I	I:Pkia	53514	in	Pkia	rs29665498	A/G	G	A
3	7420247	Pkia	I	I:Pkia	53643	in	Pkia	rs29665497	G/T	G	T
3	7420276	Pkia	I	I:Pkia	53672	in	Pkia	rs29665496	A/C	C	A
3	7420293	Pkia	I	I:Pkia	53689	in	Pkia	rs29665495	A/G	A	G
3	7420329	Pkia	I	I:Pkia	53725	in	Pkia	rs29665494	A/G	A	G
3	7420354	Pkia	I	I:Pkia	53750	in	Pkia	rs29664403	C/G	G	C
3	7420963	Pkia	I	I:Pkia	54359	in	Pkia	rs29664399	A/C	C	A
3	7421131	Pkia	I	I:Pkia	54527	in	Pkia	rs29664398	G/T	G	T
3	7421209	Pkia	I	I:Pkia	54605	in	Pkia	rs29664396	A/T	A	T
3	7421701	Pkia	I	I:Pkia	55097	in	Pkia	rs29664395	A/C	A	C
3	7421771	Pkia	I	I:Pkia	55167	in	Pkia	rs29664394	A/G	G	A
3	7421924	Pkia	I	I:Pkia	55320	in	Pkia	rs29663552	A/G	A	G
3	7421985	Pkia	I	I:Pkia	55381	in	Pkia	rs29663551	C/G	C	G
3	7422043	Pkia	I	I:Pkia	55439	in	Pkia	rs29663550	A/G	A	G
3	7422107	Pkia	I	I:Pkia	55503	in	Pkia	rs29663549	C/T	T	C
3	7422140	Pkia	I	I:Pkia	55536	in	Pkia	rs29663548	A/C	A	C
3	7422309	Pkia	I	I:Pkia	55705	in	Pkia	rs29663547	C/T	C	T
3	7422362	Pkia	I	I:Pkia	55758	in	Pkia	rs29663546	G/T	G	T
3	7422434	Pkia	I	I:Pkia	55830	in	Pkia	rs29663545	C/T	T	C
3	7422760	Pkia	I	I:Pkia	56156	in	Pkia	rs29662622	A/G	G	A
3	7422791	Pkia	I	I:Pkia	56187	in	Pkia	rs29662621	C/T	C	T
3	7422811	Pkia	I	I:Pkia	56207	in	Pkia	rs29662619	C/T	C	T
3	7422877	Pkia	I	I:Pkia	56273	in	Pkia	rs29662618	C/T	T	C
3	7423207	Pkia	I	I:Pkia	56603	in	Pkia	rs29662615	A/G	G	A
3	7423702	Pkia	I	I:Pkia	57098	in	Pkia	rs29661761	C/T	C	T
3	7423803	Pkia	I	I:Pkia	57199	in	Pkia	rs29661760	A/C	A	C
3	7423829	Pkia	I	I:Pkia	57225	in	Pkia	rs29661759	C/G	G	C
3	7424391	Pkia	I	I:Pkia	57787	in	Pkia	rs29661757	A/T	A	T
3	7424542	Pkia	I	I:Pkia	57938	in	Pkia	rs29661755	A/G	G	A
3	7426875	Pkia	I	I:Pkia	60271	in	Pkia	rs29660794	A/G	G	A
3	7426979	Pkia	I	I:Pkia	60375	in	Pkia	rs29659793	C/T	T	C
3	7427350	Pkia	I	I:Pkia	60746	in	Pkia	rs29659789	C/T	T	C
3	7427643	Pkia	I	I:Pkia	61039	in	Pkia	rs29659787	A/G	A	G
3	7428811	Pkia	I	I:Pkia	62207	in	Pkia	rs29659025	C/T	T	C
3	7429307	Pkia	I	I:Pkia	62703	in	Pkia	rs29658231	C/G	C	G
3	7430709	Pkia	I	I:Pkia	64105	in	Pkia	rs29665579	C/T	T	C
3	7431281	Pkia	I	I:Pkia	64677	in	Pkia	rs29665575	A/G	G	A
3	7431824	Pkia	I	I:Pkia	65220	in	Pkia	rs29664641	C/T	C	T
3	7432729	Pkia	I	I:Pkia	66125	in	Pkia	rs29664637	C/T	C	T
3	7432822	Pkia	I	I:Pkia	66218	in	Pkia	rs29664636	A/G	A	G
3	7432994	Pkia	I	I:Pkia	66390	in	Pkia	rs29664634	A/C	C	A
3	7433147	Pkia	I	I:Pkia	66543	in	Pkia	rs29663702	A/T	T	A
3	7434763	Pkia	I	I:Pkia	68159	in	Pkia	rs29662683	C/T	T	C
3	7434958	Pkia	I	I:Pkia	68354	in	Pkia	rs29662681	C/T	C	T
3	7435742	Pkia	I	I:Pkia	69138	in	Pkia	rs29662677	A/G	G	A
3	7436061	Pkia	I	I:Pkia	69457	in	Pkia	rs29662676	A/G	A	G
3	7436187	Pkia	I	I:Pkia	69583	in	Pkia	rs30403961	C/T	T	C
3	7437128	Pkia	I	I:Pkia	70524	in	Pkia	rs29662674	C/G	C	G
3	7437446	Pkia	Cn	Cn:Pkia:VL:28	70842	in	Pkia	rs29661751	C/G	G	C
3	7437675	Pkia	I	I:Pkia	71071	in	Pkia	rs29661749	A/C	A	C
3	7437790	Pkia	I	I:Pkia	71186	in	Pkia	rs29661748	C/T	T	C
3	7437844	Pkia	I	I:Pkia	71240	in	Pkia	rs29661747	C/T	C	T
3	7437891	Pkia	I	I:Pkia	71287	in	Pkia	rs29661744	A/C	A	C
3	7438057	Pkia	I	I:Pkia	71453	in	Pkia	rs29660643	A/G	G	A
3	7438463	Pkia	I	I:Pkia	71859	in	Pkia	rs29660637	G/T	G	T
3	7439051	Pkia	I	I:Pkia	72447	in	Pkia	rs29659693	A/C	C	A
3	7439108	Pkia	I	I:Pkia	72504	in	Pkia	rs29659692	A/G	G	A
3	7439140	Pkia	I	I:Pkia	72536	in	Pkia	rs29659690	C/T	T	C
3	7439173	Pkia	I	I:Pkia	72569	in	Pkia	rs29659689	C/T	C	T
3	7439254	Pkia	I	I:Pkia	72650	in	Pkia	rs29659687	A/T	A	T
3	7441506	Pkia	I	I:Pkia	74902	in	Pkia	rs29658862	A/G	A	G
3	7441782	Pkia	I	I:Pkia	75178	in	Pkia	rs29658858	C/T	C	T
3	7442165	Pkia	U3	U3:Pkia	75561	in	Pkia	rs29657872	A/C	A	C
3	7442402	Pkia	U3	U3:Pkia	75798	in	Pkia	rs29657869	A/G	G	A
3	7442763	Pkia	U3	U3:Pkia	76159	in	Pkia	rs29657867	C/T	C	T
3	7443348	Pkia	U3	U3:Pkia	76744	in	Pkia	rs29657866	G/T	G	T
3	7443902	Pkia	U3	U3:Pkia	77298	in	Pkia	rs29656913	A/C	A	C
3	7444424	Pkia	U3	U3:Pkia	77820	in	Pkia	rs47367515	A/T	T	A
3	7444607	Pkia	U3	U3:Pkia	78003	in	Pkia	rs29656909	C/G	G	C
3	7505776	Zc2hc1a	I	I:Zc2hc1a	2350	in	Zc2Hc1a	rs29657575	A/G	G	A
3	7506021	Zc2hc1a	I	I:Zc2hc1a	2595	in	Zc2Hc1a	rs29656721	A/T	T	A
3	7506275	Zc2hc1a	I	I:Zc2hc1a	2849	in	Zc2Hc1a	rs29656717	C/T	T	C
3	7506761	Zc2hc1a	I	I:Zc2hc1a	3335	in	Zc2Hc1a	rs29656715	C/T	T	C
3	7506921	Zc2hc1a	I	I:Zc2hc1a	3495	in	Zc2Hc1a	rs29655813	C/T	C	T
3	7507085	Zc2hc1a	I	I:Zc2hc1a	3659	in	Zc2Hc1a	rs29655809	A/G	G	A
3	7507402	Zc2hc1a	I	I:Zc2hc1a	3976	in	Zc2Hc1a	rs29655807	A/G	G	A
3	7507505	Zc2hc1a	I	I:Zc2hc1a	4079	in	Zc2Hc1a	rs29655805	C/G	C	G
3	7507533	Zc2hc1a	I	I:Zc2hc1a	4107	in	Zc2Hc1a	rs29655804	G/T	T	G
3	7507657	Zc2hc1a	I	I:Zc2hc1a	4231	in	Zc2Hc1a	rs29663512	G/T	T	G
3	7507882	Zc2hc1a	I	I:Zc2hc1a	4456	in	Zc2Hc1a	rs29663508	C/T	T	C
3	7507989	Zc2hc1a	I	I:Zc2hc1a	4563	in	Zc2Hc1a	rs29663507	C/T	C	T
3	7508063	Zc2hc1a	I	I:Zc2hc1a	4637	in	Zc2Hc1a	rs29663505	C/T	C	T
3	7508098	Zc2hc1a	I	I:Zc2hc1a	4672	in	Zc2Hc1a	rs29663504	A/C	C	A
3	7508217	Zc2hc1a	I	I:Zc2hc1a	4791	in	Zc2Hc1a	rs29662561	C/T	T	C
3	7508295	Zc2hc1a	I	I:Zc2hc1a	4869	in	Zc2Hc1a	rs29662558	C/T	T	C
3	7508594	Zc2hc1a	I	I:Zc2hc1a	5168	in	Zc2Hc1a	rs29662557	A/G	G	A
3	7508629	Zc2hc1a	I	I:Zc2hc1a	5203	in	Zc2Hc1a	rs29662556	C/T	C	T
3	7508691	Zc2hc1a	I	I:Zc2hc1a	5265	in	Zc2Hc1a	rs29662554	C/T	C	T
3	7508733	Zc2hc1a	I	I:Zc2hc1a	5307	in	Zc2Hc1a	rs29661703	A/G	A	G
3	7508745	Zc2hc1a	I	I:Zc2hc1a	5319	in	Zc2Hc1a	rs29661702	A/C/G	A	G
3	7508796	Zc2hc1a	I	I:Zc2hc1a	5370	in	Zc2Hc1a	rs29661701	C/G	G	C
3	7508924	Zc2hc1a	I	I:Zc2hc1a	5498	in	Zc2Hc1a	rs29661699	C/T	T	C
3	7509052	Zc2hc1a	I	I:Zc2hc1a	5626	in	Zc2Hc1a	rs29661697	C/T	C	T
3	7509077	Zc2hc1a	I	I:Zc2hc1a	5651	in	Zc2Hc1a	rs29661696	C/T	C	T
3	7509135	Zc2hc1a	I	I:Zc2hc1a	5709	in	Zc2Hc1a	rs29661695	C/T	T	C
3	7509164	Zc2hc1a	I	I:Zc2hc1a	5738	in	Zc2Hc1a	rs29661694	C/T	T	C
3	7509295	Zc2hc1a	I	I:Zc2hc1a	5869	in	Zc2Hc1a	rs29660723	C/T	C	T
3	7509556	Zc2hc1a	I	I:Zc2hc1a	6130	in	Zc2Hc1a	rs29660722	A/T	T	A
3	7511339	Zc2hc1a	I	I:Zc2hc1a	7913	in	Zc2Hc1a	rs29660721	G/T	T	G
3	7511455	Zc2hc1a	I	I:Zc2hc1a	8029	in	Zc2Hc1a	rs29660717	A/G	A	G
3	7511530	Zc2hc1a	I	I:Zc2hc1a	8104	in	Zc2Hc1a	rs29660716	C/T	T	C
3	7511645	Zc2hc1a	I	I:Zc2hc1a	8219	in	Zc2Hc1a	rs29660715	A/G	A	G
3	7511739	Zc2hc1a	I	I:Zc2hc1a	8313	in	Zc2Hc1a	rs29659813	A/C	A	C
3	7512161	Zc2hc1a	I	I:Zc2hc1a	8735	in	Zc2Hc1a	rs29659810	A/G	G	A
3	7512205	Zc2hc1a	I	I:Zc2hc1a	8779	in	Zc2Hc1a	rs29659809	G/T	G	T
3	7513749	Zc2hc1a	I	I:Zc2hc1a	10323	in	Zc2Hc1a	rs29659805	C/T	C	T
3	7513778	Zc2hc1a	I	I:Zc2hc1a	10352	in	Zc2Hc1a	rs29659804	A/G	G	A
3	7513812	Zc2hc1a	I	I:Zc2hc1a	10386	in	Zc2Hc1a	rs29658982	A/G	G	A
3	7513871	Zc2hc1a	I	I:Zc2hc1a	10445	in	Zc2Hc1a	rs29658981	G/T	T	G
3	7513995	Zc2hc1a	I	I:Zc2hc1a	10569	in	Zc2Hc1a	rs29658980	C/T	C	T
3	7514305	Zc2hc1a	I	I:Zc2hc1a	10879	in	Zc2Hc1a	rs29658976	A/G	G	A
3	7514404	Zc2hc1a	I	I:Zc2hc1a	10978	in	Zc2Hc1a	rs29658223	C/G	C	G
3	7514467	Zc2hc1a	I	I:Zc2hc1a	11041	in	Zc2Hc1a	rs29658222	A/T	T	A
3	7514811	Zc2hc1a	I	I:Zc2hc1a	11385	in	Zc2Hc1a	rs29658221	A/G	G	A
3	7516728	Zc2hc1a	I	I:Zc2hc1a	13302	in	Zc2Hc1a	rs29657324	C/T	T	C
3	7516752	Zc2hc1a	I	I:Zc2hc1a	13326	in	Zc2Hc1a	rs29656673	A/T	A	T
3	7516784	Zc2hc1a	I	I:Zc2hc1a	13358	in	Zc2Hc1a	rs29656672	A/G	A	G
3	7517194	Zc2hc1a	I	I:Zc2hc1a	13768	in	Zc2Hc1a	rs29656670	G/T	G	T
3	7517274	Zc2hc1a	I	I:Zc2hc1a	13848	in	Zc2Hc1a	rs29656669	C/T	T	C
3	7517289	Zc2hc1a	I	I:Zc2hc1a	13863	in	Zc2Hc1a	rs29656668	A/G	A	G
3	7517571	Zc2hc1a	I	I:Zc2hc1a	14145	in	Zc2Hc1a	rs29656665	A/G	G	A
3	7517612	Zc2hc1a	I	I:Zc2hc1a	14186	in	Zc2Hc1a	rs29656664	A/T	T	A
3	7517649	Zc2hc1a	I	I:Zc2hc1a	14223	in	Zc2Hc1a	rs29655842	A/G	G	A
3	7517675	Zc2hc1a	I	I:Zc2hc1a	14249	in	Zc2Hc1a	rs29655841	A/G	G	A
3	7517875	Zc2hc1a	I	I:Zc2hc1a	14449	in	Zc2Hc1a	rs29655839	C/T	T	C
3	7517924	Zc2hc1a	I	I:Zc2hc1a	14498	in	Zc2Hc1a	rs29655838	C/T	T	C
3	7518105	Zc2hc1a	I	I:Zc2hc1a	14679	in	Zc2Hc1a	rs29655836	A/G	A	G
3	7518277	Zc2hc1a	I	I:Zc2hc1a	14851	in	Zc2Hc1a	rs29655835	C/T	T	C
3	7518429	Zc2hc1a	Cs	Cs:Zc2hc1a:R:53	15003	in	Zc2Hc1a	rs29655834	A/G	G	A
3	7518456	Zc2hc1a	Cs	Cs:Zc2hc1a:P:62	15030	in	Zc2Hc1a	rs29664413	A/C	C	A
3	7518688	Zc2hc1a	I	I:Zc2hc1a	15262	in	Zc2Hc1a	rs29664410	C/G	G	C
3	7518847	Zc2hc1a	I	I:Zc2hc1a	15421	in	Zc2Hc1a	rs29664409	A/T	A	T
3	7518942	Zc2hc1a	I	I:Zc2hc1a	15516	in	Zc2Hc1a	rs29664408	C/T	T	C
3	7519034	Zc2hc1a	I	I:Zc2hc1a	15608	in	Zc2Hc1a	rs29664407	A/G	G	A
3	7519065	Zc2hc1a	I	I:Zc2hc1a	15639	in	Zc2Hc1a	rs29664406	A/C	C	A
3	7519239	Zc2hc1a	I	I:Zc2hc1a	15813	in	Zc2Hc1a	rs29664404	C/T	T	C
3	7519505	Zc2hc1a	I	I:Zc2hc1a	16079	in	Zc2Hc1a	rs29663502	A/G	A	G
3	7519585	Zc2hc1a	I	I:Zc2hc1a	16159	in	Zc2Hc1a	rs29663501	G/T	G	T
3	7519686	Zc2hc1a	I	I:Zc2hc1a	16260	in	Zc2Hc1a	rs29663500	A/G	G	A
3	7519753	Zc2hc1a	I	I:Zc2hc1a	16327	in	Zc2Hc1a	rs29663499	G/T	T	G
3	7519929	Zc2hc1a	I	I:Zc2hc1a	16503	in	Zc2Hc1a	rs29663497	A/G	A	G
3	7520139	Zc2hc1a	I	I:Zc2hc1a	16713	in	Zc2Hc1a	rs29663495	C/T	C	T
3	7520533	Zc2hc1a	I	I:Zc2hc1a	17107	in	Zc2Hc1a	rs29662610	A/T	T	A
3	7520594	Zc2hc1a	I	I:Zc2hc1a	17168	in	Zc2Hc1a	rs29662608	A/C	A	C
3	7520932	Zc2hc1a	I	I:Zc2hc1a	17506	in	Zc2Hc1a	rs29662605	C/T	C	T
3	7522177	Zc2hc1a	I	I:Zc2hc1a	18751	in	Zc2Hc1a	rs29661713	A/G	G	A
3	7522214	Zc2hc1a	I	I:Zc2hc1a	18788	in	Zc2Hc1a	rs29661712	A/G	G	A
3	7523469	Zc2hc1a	I	I:Zc2hc1a	20043	in	Zc2Hc1a	rs29661710	A/T	T	A
3	7523500	Zc2hc1a	I	I:Zc2hc1a	20074	in	Zc2Hc1a	rs29661709	C/T	T	C
3	7523671	Zc2hc1a	I	I:Zc2hc1a	20245	in	Zc2Hc1a	rs29661708	C/T	C	T
3	7523727	Zc2hc1a	I	I:Zc2hc1a	20301	in	Zc2Hc1a	rs29661706	A/C	C	A
3	7524118	Zc2hc1a	I	I:Zc2hc1a	20692	in	Zc2Hc1a	rs29660741	C/G	C	G
3	7524149	Zc2hc1a	Cs	Cs:Zc2hc1a:S:78	20723	in	Zc2Hc1a	rs29660740	C/G	C	G
3	7524194	Zc2hc1a	Cs	Cs:Zc2hc1a:A:93	20768	in	Zc2Hc1a	rs29660739	A/C	A	C
3	7524526	Zc2hc1a	I	I:Zc2hc1a	21100	in	Zc2Hc1a	rs29660738	A/G	A	G
3	7524589	Zc2hc1a	I	I:Zc2hc1a	21163	in	Zc2Hc1a	rs29660737	C/G	G	C
3	7524669	Zc2hc1a	I	I:Zc2hc1a	21243	in	Zc2Hc1a	rs29660735	A/G	A	G
3	7524695	Zc2hc1a	I	I:Zc2hc1a	21269	in	Zc2Hc1a	rs29660734	C/T	T	C
3	7524725	Zc2hc1a	I	I:Zc2hc1a	21299	in	Zc2Hc1a	rs29659833	A/C/G	A	G
3	7524825	Zc2hc1a	I	I:Zc2hc1a	21399	in	Zc2Hc1a	rs29659830	C/T	T	C
3	7524878	Zc2hc1a	I	I:Zc2hc1a	21452	in	Zc2Hc1a	rs29659828	C/T	C	T
3	7525042	Zc2hc1a	I	I:Zc2hc1a	21616	in	Zc2Hc1a	rs29659826	G/T	G	T
3	7525072	Zc2hc1a	I	I:Zc2hc1a	21646	in	Zc2Hc1a	rs29659825	A/G	G	A
3	7525667	Zc2hc1a	I	I:Zc2hc1a	22241	in	Zc2Hc1a	rs29659824	A/G	A	G
3	7525756	Zc2hc1a	I	I:Zc2hc1a	22330	in	Zc2Hc1a	rs29659062	A/G	A	G
3	7526285	Zc2hc1a	Cs	Cs:Zc2hc1a:P:123	22859	in	Zc2Hc1a	rs29659056	A/G	G	A
3	7526450	Zc2hc1a	I	I:Zc2hc1a	23024	in	Zc2Hc1a	rs29659055	G/T	T	G
3	7526535	Zc2hc1a	I	I:Zc2hc1a	23109	in	Zc2Hc1a	rs29658133	C/G	C	G
3	7526614	Zc2hc1a	I	I:Zc2hc1a	23188	in	Zc2Hc1a	rs29658132	A/G	A	G
3	7527432	Zc2hc1a	I	I:Zc2hc1a	24006	in	Zc2Hc1a	rs29658130	A/C	C	A
3	7527541	Zc2hc1a	I	I:Zc2hc1a	24115	in	Zc2Hc1a	rs29658125	C/T	C	T
3	7527708	Zc2hc1a	I	I:Zc2hc1a	24282	in	Zc2Hc1a	rs29658124	G/T	G	T
3	7527848	Zc2hc1a	I	I:Zc2hc1a	24422	in	Zc2Hc1a	rs29657252	A/G	G	A
3	7527886	Zc2hc1a	I	I:Zc2hc1a	24460	in	Zc2Hc1a	rs29657251	A/C	A	C
3	7527918	Zc2hc1a	I	I:Zc2hc1a	24492	in	Zc2Hc1a	rs29657250	A/T	A	T
3	7527937	Zc2hc1a	I	I:Zc2hc1a	24511	in	Zc2Hc1a	rs29657249	C/T	T	C
3	7528174	Zc2hc1a	I	I:Zc2hc1a	24748	in	Zc2Hc1a	rs29657247	A/G	A	G
3	7528532	Zc2hc1a	I	I:Zc2hc1a	25106	in	Zc2Hc1a	rs29657244	A/G	A	G
3	7529112	Zc2hc1a	I	I:Zc2hc1a	25686	in	Zc2Hc1a	rs29656448	G/T	T	G
3	7529233	Zc2hc1a	I	I:Zc2hc1a	25807	in	Zc2Hc1a	rs29656447	A/G	G	A
3	7530435	Zc2hc1a	I	I:Zc2hc1a	27009	in	Zc2Hc1a	rs29656445	C/T	C	T
3	7530482	Zc2hc1a	I	I:Zc2hc1a	27056	in	Zc2Hc1a	rs29656444	A/G	A	G
3	7531452	Zc2hc1a	I	I:Zc2hc1a	28026	in	Zc2Hc1a	rs29662960	G/T	T	G
3	7531620	Zc2hc1a	I	I:Zc2hc1a	28194	in	Zc2Hc1a	rs29662958	A/T	A	T
3	7532062	Zc2hc1a	I	I:Zc2hc1a	28636	in	Zc2Hc1a	rs29662956	A/G	A	G
3	7532212	Zc2hc1a	I	I:Zc2hc1a	28786	in	Zc2Hc1a	rs29662954	C/T	T	C
3	7532280	Zc2hc1a	I	I:Zc2hc1a	28854	in	Zc2Hc1a	rs29661983	A/G	G	A
3	7532597	Zc2hc1a	I	I:Zc2hc1a	29171	in	Zc2Hc1a	rs29661981	C/T	C	T
3	7533524	Zc2hc1a	I	I:Zc2hc1a	30098	in	Zc2Hc1a	rs29661974	A/T	T	A
3	7533573	Zc2hc1a	I	I:Zc2hc1a	30147	in	Zc2Hc1a	rs29661072	C/T	T	C
3	7534347	Zc2hc1a	I	I:Zc2hc1a	30921	in	Zc2Hc1a	rs29661066	A/G	A	G
3	7534989	Zc2hc1a	I	I:Zc2hc1a	31563	in	Zc2Hc1a	rs29660149	A/G	G	A
3	7535161	Zc2hc1a	I	I:Zc2hc1a	31735	in	Zc2Hc1a	rs6193412	C/T	T	C
3	7535264	Zc2hc1a	I	I:Zc2hc1a	31838	in	Zc2Hc1a	rs6193913	A/G	A	G
3	7535704	Zc2hc1a	I	I:Zc2hc1a	32278	in	Zc2Hc1a	rs29659206	A/G	A	G
3	7535869	Zc2hc1a	I	I:Zc2hc1a	32443	in	Zc2Hc1a	rs29658322	A/G	A	G
3	7536168	Zc2hc1a	I	I:Zc2hc1a	32742	in	Zc2Hc1a	rs29658318	A/G	G	A
3	7536324	Zc2hc1a	I	I:Zc2hc1a	32898	in	Zc2Hc1a	rs29658316	G/T	G	T
3	7536385	Zc2hc1a	I	I:Zc2hc1a	32959	in	Zc2Hc1a	rs29658314	A/G	A	G
3	7536556	Zc2hc1a	I	I:Zc2hc1a	33130	in	Zc2Hc1a	rs29657380	C/T	C	T
3	7536760	Zc2hc1a	I	I:Zc2hc1a	33334	in	Zc2Hc1a	rs29657377	A/G	A	G
3	7537414	Zc2hc1a	I	I:Zc2hc1a	33988	in	Zc2Hc1a	rs29656591	C/T	T	C
3	7537443	Zc2hc1a	I	I:Zc2hc1a	34017	in	Zc2Hc1a	rs29656590	C/T	C	T
3	7537508	Zc2hc1a	I	I:Zc2hc1a	34082	in	Zc2Hc1a	rs29656588	C/T	C	T
3	7537711	Zc2hc1a	I	I:Zc2hc1a	34285	in	Zc2Hc1a	rs29656584	A/C/T	C	A
3	7538392	Zc2hc1a	I	I:Zc2hc1a	34966	in	Zc2Hc1a	rs29655845	G/T	G	T
3	7539187	Zc2hc1a	I	I:Zc2hc1a	35761	in	Zc2Hc1a	rs29654945	C/T	T	C
3	7539238	Zc2hc1a	I	I:Zc2hc1a	35812	in	Zc2Hc1a	rs29654944	C/T	C	T
3	7539946	Zc2hc1a	I	I:Zc2hc1a	36520	in	Zc2Hc1a	rs29661835	A/C	C	A
3	7539972	Zc2hc1a	I	I:Zc2hc1a	36546	in	Zc2Hc1a	rs29661033	A/C	C	A
3	7540834	Zc2hc1a	I	I:Zc2hc1a	37408	in	Zc2Hc1a	rs29660165	A/C	C	A
3	7540866	Zc2hc1a	I	I:Zc2hc1a	37440	in	Zc2Hc1a	rs29660164	C/G	C	G
3	7541046	Zc2hc1a	I	I:Zc2hc1a	37620	in	Zc2Hc1a	rs29659470	C/T	C	T
3	7548457	Zc2hc1a	I	I:Zc2hc1a	45031	in	Zc2Hc1a	rs29659465	A/G	A	G
3	7548744	Zc2hc1a	I	I:Zc2hc1a	45318	in	Zc2Hc1a	rs29658742	A/C/G	G	A
3	7549663	Zc2hc1a	I	I:Zc2hc1a	46237	in	Zc2Hc1a	rs29658741	A/G	A	G
3	7549766	Zc2hc1a	I	I:Zc2hc1a	46340	in	Zc2Hc1a	rs29658736	C/T	T	C
3	7550871	Zc2hc1a	I	I:Zc2hc1a	47445	in	Zc2Hc1a	rs29657920	C/T	C	T
3	7550957	Zc2hc1a	I	I:Zc2hc1a	47531	in	Zc2Hc1a	rs29657918	C/T	T	C
3	7551272	Zc2hc1a	I	I:Zc2hc1a	47846	in	Zc2Hc1a	rs29657914	C/T	T	C
3	7551616	Zc2hc1a	U3	U3:Zc2hc1a	48190	in	Zc2Hc1a	rs4223706	C/T	T	C
3	7552129	Zc2hc1a	U3	U3:Zc2hc1a	48703	in	Zc2Hc1a	rs29656839	C/T	C	T
3	7552194	Zc2hc1a	U3	U3:Zc2hc1a	48768	in	Zc2Hc1a	rs29656837	A/G	G	A
3	7552451	Zc2hc1a	U3	U3:Zc2hc1a	49025	in	Zc2Hc1a	rs29656836	C/T	T	C
3	7553000	Zc2hc1a	U3	U3:Zc2hc1a	49574	in	Zc2Hc1a	rs29656182	A/C	C	A
3	7553126	Zc2hc1a	U3	U3:Zc2hc1a	49700	in	Zc2Hc1a	rs29656180	C/T	C	T
3	7553164	Zc2hc1a	U3	U3:Zc2hc1a	49738	in	Zc2Hc1a	rs29656179	C/T	C	T
3	7553201	Zc2hc1a	U3	U3:Zc2hc1a	49775	in	Zc2Hc1a	rs29656178	A/C	A	C
3	7553418	Zc2hc1a	U3	U3:Zc2hc1a	49992	in	Zc2Hc1a	rs29656176	A/G	A	G
3	67892622	[>1gene]	[multi]	I:Gm21949+I:Iqcj	402	in	Gm21949	rs30936226	C/T	T	C
3	67893646	[>1gene]	[multi]	I:Gm21949+I:Iqcj	1426	in	Gm21949	rs30936232	A/T	A	T
3	67894644	[>1gene]	[multi]	I:Gm21949+I:Iqcj	2424	in	Gm21949	rs30937109	C/T	T	C
3	67894769	[>1gene]	[multi]	I:Gm21949+I:Iqcj	2549	in	Gm21949	rs30923287	A/C/T	C	A
3	67894974	[>1gene]	[multi]	I:Gm21949+I:Iqcj	2754	in	Gm21949	rs30923291	A/G	A	G
3	67895013	[>1gene]	[multi]	I:Gm21949+I:Iqcj	2793	in	Gm21949	rs30923292	C/T	C	T
3	67897089	[>1gene]	[multi]	I:Gm21949+I:Iqcj	4869	in	Gm21949	rs30925168	A/G	A	G
3	67897153	[>1gene]	[multi]	I:Gm21949+I:Iqcj	4933	in	Gm21949	rs30925170	G/T	G	T
3	67898257	[>1gene]	[multi]	I:Gm21949+I:Iqcj	6037	in	Gm21949	rs30926206	A/T	T	A
3	67898279	[>1gene]	[multi]	I:Gm21949+I:Iqcj	6059	in	Gm21949	rs30926208	A/G	G	A
3	67898930	[>1gene]	[multi]	I:Gm21949+I:Iqcj	6710	in	Gm21949	rs30927165	A/G	G	A
3	67899154	[>1gene]	[multi]	I:Gm21949+I:Iqcj	6934	in	Gm21949	rs30927169	A/G	A	G
3	67899307	[>1gene]	[multi]	I:Gm21949+I:Iqcj	7087	in	Gm21949	rs30927171	A/G	A	G
3	67899475	[>1gene]	[multi]	I:Gm21949+I:Iqcj	7255	in	Gm21949	rs30927173	A/G	A	G
3	67899597	[>1gene]	[multi]	I:Gm21949+I:Iqcj	7377	in	Gm21949	rs30928055	A/G	A	G
3	67899682	[>1gene]	[multi]	I:Gm21949+I:Iqcj	7462	in	Gm21949	rs30928058	C/T	T	C
3	67899832	[>1gene]	[multi]	I:Gm21949+I:Iqcj	7612	in	Gm21949	rs30928062	C/T	T	C
3	67899980	[>1gene]	[multi]	I:Gm21949+I:Iqcj	7760	in	Gm21949	rs30928984	A/T	A	T
3	67900079	[>1gene]	[multi]	I:Gm21949+I:Iqcj	7859	in	Gm21949	rs30928985	A/C	C	A
3	67900635	[>1gene]	[multi]	I:Gm21949+I:Iqcj	8415	in	Gm21949	rs30928991	C/T	C	T
3	67900661	[>1gene]	[multi]	I:Gm21949+I:Iqcj	8441	in	Gm21949	rs30928993	C/T	C	T
3	67900700	[>1gene]	[multi]	I:Gm21949+I:Iqcj	8480	in	Gm21949	rs30929827	A/C	C	A
3	67900896	[>1gene]	[multi]	I:Gm21949+I:Iqcj	8676	in	Gm21949	rs30929829	G/T	T	G
3	67901239	[>1gene]	[multi]	I:Gm21949+I:Iqcj	9019	in	Gm21949	rs30929831	C/T	T	C
3	67901276	[>1gene]	[multi]	I:Gm21949+I:Iqcj	9056	in	Gm21949	rs30929833	A/G	G	A
3	67901363	[>1gene]	[multi]	I:Gm21949+I:Iqcj	9143	in	Gm21949	rs30930715	C/T	T	C
3	67902276	[>1gene]	[multi]	I:Gm21949+I:Iqcj	10056	in	Gm21949	rs30930717	C/T	T	C
3	67902340	[>1gene]	[multi]	I:Gm21949+I:Iqcj	10120	in	Gm21949	rs30930719	C/T	T	C
3	67903078	[>1gene]	[multi]	I:Gm21949+I:Iqcj	10858	in	Gm21949	rs30930720	A/C	A	C
3	67903264	[>1gene]	[multi]	I:Gm21949+I:Iqcj	11044	in	Gm21949	rs6328329	A/G	A	G
3	67903987	[>1gene]	[multi]	I:Gm21949+I:Iqcj	11767	in	Gm21949	rs30930723	G/T	T	G
3	67904128	[>1gene]	[multi]	I:Gm21949+I:Iqcj	11908	in	Gm21949	rs30929226	A/C	C	A
3	67904747	[>1gene]	[multi]	I:Gm21949+I:Iqcj	12527	in	Gm21949	rs30929228	C/T	C	T
3	67904940	[>1gene]	[multi]	I:Gm21949+I:Iqcj	12720	in	Gm21949	rs30929230	A/C	A	C
3	67905306	[>1gene]	[multi]	I:Gm21949+I:Iqcj	13086	in	Gm21949	rs30930184	A/T	T	A
3	67905819	[>1gene]	[multi]	I:Gm21949+I:Iqcj	13599	in	Gm21949	rs30930185	A/G/T	A	G
3	67906636	[>1gene]	[multi]	I:Gm21949+I:Iqcj	14416	in	Gm21949	rs30930187	A/G	G	A
3	67907005	[>1gene]	[multi]	I:Gm21949+I:Iqcj	14785	in	Gm21949	rs30930189	A/G	G	A
3	67908966	[>1gene]	[multi]	I:Gm21949+I:Iqcj	16746	in	Gm21949	rs30930192	C/T	C	T
3	67909160	[>1gene]	[multi]	I:Gm21949+I:Iqcj	16940	in	Gm21949	rs30931656	C/T	C	T
3	67909570	[>1gene]	[multi]	I:Gm21949+I:Iqcj	17350	in	Gm21949	rs30931663	C/T	C	T
3	67909600	[>1gene]	[multi]	I:Gm21949+I:Iqcj	17380	in	Gm21949	rs30932685	C/T	T	C
3	67910347	[>1gene]	[multi]	I:Gm21949+I:Iqcj	18127	in	Gm21949	rs30932693	C/T	T	C
3	67913247	[>1gene]	[multi]	I:Gm21949+I:Iqcj	21027	in	Gm21949	rs30934527	A/G	G	A
3	67914151	[>1gene]	[multi]	I:Gm21949+I:Iqcj	21931	in	Gm21949	rs30936326	A/G	G	A
3	67925092	[>1gene]	[multi]	I:Gm21949+I:Iqcj	32872	in	Gm21949	rs30942966	C/T	C	T
3	67925482	[>1gene]	[multi]	I:Gm21949+I:Iqcj	33262	in	Gm21949	rs30942972	C/T	C	T
3	67928546	[>1gene]	[multi]	I:Gm21949+I:Iqcj	36326	in	Gm21949	rs30946457	A/C	C	A
3	67928597	[>1gene]	[multi]	I:Gm21949+I:Iqcj	36377	in	Gm21949	rs30929989	C/T	C	T
3	67928621	[>1gene]	[multi]	I:Gm21949+I:Iqcj	36401	in	Gm21949	rs30929991	C/T	T	C
3	67928819	[>1gene]	[multi]	I:Gm21949+I:Iqcj	36599	in	Gm21949	rs30929993	A/G	G	A
3	67930302	[>1gene]	[multi]	I:Gm21949+I:Iqcj	38082	in	Gm21949	rs30930903	A/G	A	G
3	67930448	[>1gene]	[multi]	I:Gm21949+I:Iqcj	38228	in	Gm21949	rs30931737	A/G	A	G
3	67930714	[>1gene]	[multi]	I:Gm21949+I:Iqcj	38494	in	Gm21949	rs30932617	C/T	T	C
3	67930750	[>1gene]	[multi]	I:Gm21949+I:Iqcj	38530	in	Gm21949	rs30932619	C/T	C	T
3	67930807	[>1gene]	[multi]	I:Gm21949+I:Iqcj	38587	in	Gm21949	rs30932621	A/G	G	A
3	67930903	[>1gene]	[multi]	I:Gm21949+I:Iqcj	38683	in	Gm21949	rs30932623	C/T	T	C
3	67930942	[>1gene]	[multi]	I:Gm21949+I:Iqcj	38722	in	Gm21949	rs30933475	C/G	G	C
3	67931250	[>1gene]	[multi]	I:Gm21949+I:Iqcj	39030	in	Gm21949	rs30933477	A/G	G	A
3	67931418	[>1gene]	[multi]	I:Gm21949+I:Iqcj	39198	in	Gm21949	rs30934445	C/T	C	T
3	67931583	[>1gene]	[multi]	I:Gm21949+I:Iqcj	39363	in	Gm21949	rs30934449	C/T	T	C
3	67931751	[>1gene]	[multi]	I:Gm21949+I:Iqcj	39531	in	Gm21949	rs30934451	A/G	A	G
3	67931945	[>1gene]	[multi]	I:Gm21949+I:Iqcj	39725	in	Gm21949	rs30935398	C/T	T	C
3	67932208	[>1gene]	[multi]	I:Gm21949+I:Iqcj	39988	in	Gm21949	rs30935996	A/G	A	G
3	67932242	[>1gene]	[multi]	I:Gm21949+I:Iqcj	40022	in	Gm21949	rs30935998	A/G	G	A
3	67932697	[>1gene]	[multi]	I:Gm21949+I:Iqcj	40477	in	Gm21949	rs30936879	C/T	T	C
3	67932725	[>1gene]	[multi]	I:Gm21949+I:Iqcj	40505	in	Gm21949	rs30936881	C/G	C	G
3	67934024	[>1gene]	[multi]	I:Gm21949+I:Iqcj	41804	in	Gm21949	rs30930089	A/G	G	A
3	67934080	[>1gene]	[multi]	I:Gm21949+I:Iqcj	41860	in	Gm21949	rs30930090	A/G	G	A
3	67934230	[>1gene]	[multi]	I:Gm21949+I:Iqcj	42010	in	Gm21949	rs30931164	C/T	C	T
3	67934384	[>1gene]	[multi]	I:Gm21949+I:Iqcj	42164	in	Gm21949	rs30931166	A/G	A	G
3	67935165	[>1gene]	[multi]	I:Gm21949+I:Iqcj	42945	in	Gm21949	rs30932084	A/G	G	A
3	67935501	[>1gene]	[multi]	I:Gm21949+I:Iqcj	43281	in	Gm21949	rs30932086	A/T	A	T
3	67935604	[>1gene]	[multi]	I:Gm21949+I:Iqcj	43384	in	Gm21949	rs30932089	C/T	C	T
3	67937872	[>1gene]	[multi]	I:Gm21949+I:Iqcj	45652	in	Gm21949	rs30933060	C/T	C	T
3	67947842	[>1gene]	[multi]	I:Gm21949+I:Iqcj	55622	in	Gm21949	rs3089698	A/G	G	A
3	67958782	[>1gene]	[multi]	I:Gm21949+I:Iqcj	66562	in	Gm21949	rs30937396	G/T	G	T
3	67959183	[>1gene]	[multi]	I:Gm21949+I:Iqcj	66963	in	Gm21949	rs30937402	C/T	C	T
3	67960210	[>1gene]	[multi]	I:Gm21949+I:Iqcj	67990	in	Gm21949	rs30938696	C/G	G	C
3	67961111	[>1gene]	[multi]	I:Gm21949+I:Iqcj	68891	in	Gm21949	rs30938702	C/T	C	T
3	67961327	[>1gene]	[multi]	I:Gm21949+I:Iqcj	69107	in	Gm21949	rs30939462	A/T	A	T
3	67963394	[>1gene]	[multi]	I:Gm21949+I:Iqcj	71174	in	Gm21949	rs30941935	A/G	A	G
3	67964405	[>1gene]	[multi]	I:Gm21949+I:Iqcj	72185	in	Gm21949	rs30930303	A/G	G	A
3	67964921	[>1gene]	[multi]	I:Gm21949+I:Iqcj	72701	in	Gm21949	rs30931271	A/G	G	A
3	67965668	[>1gene]	[multi]	I:Gm21949+I:Iqcj	73448	in	Gm21949	rs30932200	A/C	A	C
3	67966128	[>1gene]	[multi]	I:Gm21949+I:Iqcj	73908	in	Gm21949	rs30933026	A/T	A	T
3	67966369	[>1gene]	[multi]	I:Gm21949+I:Iqcj	74149	in	Gm21949	rs30933032	C/T	T	C
3	67966827	[>1gene]	[multi]	I:Gm21949+I:Iqcj	74607	in	Gm21949	rs30933866	A/G	A	G
3	67968243	[>1gene]	[multi]	I:Gm21949+I:Iqcj	76023	in	Gm21949	rs30934764	C/T	C	T
3	67973071	[>1gene]	[multi]	I:Gm21949+I:Iqcj	80851	in	Gm21949	rs30935678	A/C	C	A
3	67980021	[>1gene]	[multi]	I:Iqcj+I:Gm21949	87801	in	Gm21949	rs246920754	A/G	A	G
3	67995648	[>1gene]	[multi]	I:Gm21949+I:Iqcj	103428	in	Gm21949	rs30938593	C/T	T	C
3	67995930	[>1gene]	[multi]	I:Gm21949+I:Iqcj	103710	in	Gm21949	rs30939576	C/T	C	T
3	67996064	[>1gene]	[multi]	I:Gm21949+I:Iqcj	103844	in	Gm21949	rs30939578	C/T	T	C
3	67996114	[>1gene]	[multi]	I:Gm21949+I:Iqcj	103894	in	Gm21949	rs30939582	C/T	T	C
3	67996335	[>1gene]	[multi]	I:Gm21949+I:Iqcj	104115	in	Gm21949	rs30940456	A/G	A	G
3	67996386	[>1gene]	[multi]	I:Gm21949+I:Iqcj	104166	in	Gm21949	rs30940460	C/T	C	T
3	67996547	[>1gene]	[multi]	I:Gm21949+I:Iqcj	104327	in	Gm21949	rs30940461	A/G	A	G
3	67996655	[>1gene]	[multi]	I:Gm21949+I:Iqcj	104435	in	Gm21949	rs30940463	A/T	T	A
3	67996678	[>1gene]	[multi]	I:Gm21949+I:Iqcj	104458	in	Gm21949	rs30941454	G/T	T	G
3	67997026	[>1gene]	[multi]	I:Gm21949+I:Iqcj	104806	in	Gm21949	rs30941456	A/G	A	G
3	67997131	[>1gene]	[multi]	I:Gm21949+I:Iqcj	104911	in	Gm21949	rs30941458	A/T	A	T
3	67997330	[>1gene]	[multi]	I:Gm21949+I:Iqcj	105110	in	Gm21949	rs30941460	C/T	T	C
3	67997619	[>1gene]	[multi]	I:Gm21949+I:Iqcj	105399	in	Gm21949	rs30942304	A/T	A	T
3	67997799	[>1gene]	[multi]	I:Gm21949+I:Iqcj	105579	in	Gm21949	rs30942308	A/G	A	G
3	67998678	[>1gene]	[multi]	I:Gm21949+I:Iqcj	106458	in	Gm21949	rs30943064	A/C	A	C
3	67999470	[>1gene]	[multi]	I:Gm21949+I:Iqcj	107250	in	Gm21949	rs30943066	C/T	C	T
3	67999608	[>1gene]	[multi]	I:Gm21949+I:Iqcj	107388	in	Gm21949	rs30943072	A/G	G	A
3	67999625	[>1gene]	[multi]	I:Gm21949+I:Iqcj	107405	in	Gm21949	rs30943834	C/T	C	T
3	68000834	[>1gene]	[multi]	I:Gm21949+I:Iqcj	108614	in	Gm21949	rs30943839	A/T	A	T
3	68000962	[>1gene]	[multi]	I:Gm21949+I:Iqcj	108742	in	Gm21949	rs30943843	C/T	T	C
3	68001321	[>1gene]	[multi]	I:Gm21949+I:Iqcj	109101	in	Gm21949	rs30944695	A/G	G	A
3	68001354	[>1gene]	[multi]	I:Gm21949+I:Iqcj	109134	in	Gm21949	rs30944697	A/G	A	G
3	68001800	[>1gene]	[multi]	I:Gm21949+I:Iqcj	109580	in	Gm21949	rs30944699	A/G	A	G
3	68001931	[>1gene]	[multi]	I:Gm21949+I:Iqcj	109711	in	Gm21949	rs30944700	A/G	A	G
3	68002291	[>1gene]	[multi]	I:Gm21949+I:Iqcj	110071	in	Gm21949	rs30945656	A/T	A	T
3	68002479	[>1gene]	[multi]	I:Gm21949+I:Iqcj	110259	in	Gm21949	rs30945660	A/C	A	C
3	68002814	[>1gene]	[multi]	I:Gm21949+I:Iqcj	110594	in	Gm21949	rs30945662	A/G	A	G
3	68002828	[>1gene]	[multi]	I:Gm21949+I:Iqcj	110608	in	Gm21949	rs30946504	G/T	T	G
3	68002887	[>1gene]	[multi]	I:Gm21949+I:Iqcj	110667	in	Gm21949	rs30946506	A/G	A	G
3	68002913	[>1gene]	[multi]	I:Gm21949+I:Iqcj	110693	in	Gm21949	rs30938975	A/G	A	G
3	68002959	[>1gene]	[multi]	I:Gm21949+I:Iqcj	110739	in	Gm21949	rs30938977	A/C/G	G	C
3	68002972	[>1gene]	[multi]	I:Gm21949+I:Iqcj	110752	in	Gm21949	rs30938979	A/G	G	A
3	68003162	[>1gene]	[multi]	I:Gm21949+I:Iqcj	110942	in	Gm21949	rs30938981	A/G	G	A
3	68003219	[>1gene]	[multi]	I:Gm21949+I:Iqcj	110999	in	Gm21949	rs30938983	C/T	T	C
3	68003491	[>1gene]	[multi]	I:Gm21949+I:Iqcj	111271	in	Gm21949	rs30939845	A/C	A	C
3	68003635	[>1gene]	[multi]	I:Gm21949+I:Iqcj	111415	in	Gm21949	rs30939849	A/G	G	A
3	68003660	[>1gene]	[multi]	I:Gm21949+I:Iqcj	111440	in	Gm21949	rs30939851	C/T	T	C
3	68003794	[>1gene]	[multi]	I:Gm21949+I:Iqcj	111574	in	Gm21949	rs30939853	A/G	G	A
3	68003832	[>1gene]	[multi]	I:Gm21949+I:Iqcj	111612	in	Gm21949	rs30940635	A/C	A	C
3	68003904	[>1gene]	[multi]	I:Gm21949+I:Iqcj	111684	in	Gm21949	rs30940637	A/G	G	A
3	68003947	[>1gene]	[multi]	I:Gm21949+I:Iqcj	111727	in	Gm21949	rs30940639	C/T	T	C
3	68004076	[>1gene]	[multi]	I:Gm21949+I:Iqcj	111856	in	Gm21949	rs30940643	A/C	C	A
3	68004437	[>1gene]	[multi]	I:Gm21949+I:Iqcj	112217	in	Gm21949	rs30941237	G/T	G	T
3	68004524	[>1gene]	[multi]	I:Gm21949+I:Iqcj	112304	in	Gm21949	rs30941239	C/T	C	T
3	68004599	[>1gene]	[multi]	I:Gm21949+I:Iqcj	112379	in	Gm21949	rs30941243	A/C	A	C
3	68004636	[>1gene]	[multi]	I:Gm21949+I:Iqcj	112416	in	Gm21949	rs30941975	A/G	A	G
3	68004670	[>1gene]	[multi]	I:Gm21949+I:Iqcj	112450	in	Gm21949	rs30941977	A/G	A	G
3	68004696	[>1gene]	[multi]	I:Gm21949+I:Iqcj	112476	in	Gm21949	rs30941979	A/G	A	G
3	68004724	[>1gene]	[multi]	I:Gm21949+I:Iqcj	112504	in	Gm21949	rs30941983	C/G	G	C
3	68004759	[>1gene]	[multi]	I:Gm21949+I:Iqcj	112539	in	Gm21949	rs30942785	C/T	C	T
3	68005171	[>1gene]	[multi]	I:Gm21949+I:Iqcj	112951	in	Gm21949	rs30942793	C/T	C	T
3	68005223	[>1gene]	[multi]	I:Gm21949+I:Iqcj	113003	in	Gm21949	rs30943615	C/T	C	T
3	68005271	[>1gene]	[multi]	I:Gm21949+I:Iqcj	113051	in	Gm21949	rs30943617	A/G	G	A
3	68005558	[>1gene]	[multi]	I:Gm21949+I:Iqcj	113338	in	Gm21949	rs30943619	A/G	G	A
3	68006591	[>1gene]	[multi]	I:Gm21949+I:Iqcj	114371	in	Gm21949	rs6321211	C/T	T	C
3	68006621	[>1gene]	[multi]	I:Gm21949+I:Iqcj	114401	in	Gm21949	rs6321631	A/G	G	A
3	68006957	[>1gene]	[multi]	I:Gm21949+I:Iqcj	114737	in	Gm21949	rs30943623	A/G	G	A
3	68006987	[>1gene]	[multi]	I:Gm21949+I:Iqcj	114767	in	Gm21949	rs30944554	G/T	G	T
3	68007149	[>1gene]	[multi]	I:Gm21949+I:Iqcj	114929	in	Gm21949	rs30944556	C/T	C	T
3	68007313	[>1gene]	[multi]	I:Gm21949+I:Iqcj	115093	in	Gm21949	rs30944558	A/G	A	G
3	68007390	[>1gene]	[multi]	I:Gm21949+I:Iqcj	115170	in	Gm21949	rs30944560	A/G	G	A
3	68007705	[>1gene]	[multi]	I:Gm21949+I:Iqcj	115485	in	Gm21949	rs30944562	C/T	C	T
3	68007842	[>1gene]	[multi]	I:Gm21949+I:Iqcj	115622	in	Gm21949	rs30945404	G/T	G	T
3	68008010	[>1gene]	[multi]	I:Gm21949+I:Iqcj	115790	in	Gm21949	rs30945406	A/G	A	G
3	68008241	[>1gene]	[multi]	I:Gm21949+I:Iqcj	116021	in	Gm21949	rs30945408	C/T	C	T
3	68009062	[>1gene]	[multi]	I:Gm21949+I:Iqcj	116842	in	Gm21949	rs30945410	C/G	G	C
3	68009324	[>1gene]	[multi]	I:Gm21949+I:Iqcj	117104	in	Gm21949	rs30945412	A/G	G	A
3	68009508	[>1gene]	[multi]	I:Gm21949+I:Iqcj	117288	in	Gm21949	rs30946186	G/T	G	T
3	68009564	[>1gene]	[multi]	I:Gm21949+I:Iqcj	117344	in	Gm21949	rs30946188	A/G	A	G
3	68009791	[>1gene]	[multi]	I:Gm21949+I:Iqcj	117571	in	Gm21949	rs30946190	A/C	C	A
3	68009832	[>1gene]	[multi]	I:Gm21949+I:Iqcj	117612	in	Gm21949	rs30947995	G/T	T	G
3	68009991	[>1gene]	[multi]	I:Gm21949+I:Iqcj	117771	in	Gm21949	rs30947999	C/T	T	C
3	68012194	[>1gene]	[multi]	I:Gm21949+I:Iqcj	119974	in	Gm21949	rs30948003	G/T	T	G
3	68012255	[>1gene]	[multi]	I:Gm21949+I:Iqcj	120035	in	Gm21949	rs30948865	C/T	C	T
3	68013555	[>1gene]	[multi]	I:Gm21949+I:Iqcj	121335	in	Gm21949	rs30948870	A/G	A	G
3	68013614	[>1gene]	[multi]	I:Gm21949+I:Iqcj	121394	in	Gm21949	rs30948872	G/T	T	G
3	68013689	[>1gene]	[multi]	I:Gm21949+I:Iqcj	121469	in	Gm21949	rs30949864	G/T	T	G
3	68014431	[>1gene]	[multi]	I:Gm21949+I:Iqcj	122211	in	Gm21949	rs30949866	A/C	C	A
3	68014570	[>1gene]	[multi]	I:Gm21949+I:Iqcj	122350	in	Gm21949	rs30949868	A/C	A	C
3	68014637	[>1gene]	[multi]	I:Gm21949+I:Iqcj	122417	in	Gm21949	rs30949870	G/T	T	G
3	68014731	[>1gene]	[multi]	I:Gm21949+I:Iqcj	122511	in	Gm21949	rs30949872	G/T	T	G
3	68014820	[>1gene]	[multi]	I:Gm21949+I:Iqcj	122600	in	Gm21949	rs30949873	C/T	T	C
3	68014845	[>1gene]	[multi]	I:Gm21949+I:Iqcj	122625	in	Gm21949	rs30950915	A/G	A	G
3	68014998	[>1gene]	[multi]	I:Gm21949+I:Iqcj	122778	in	Gm21949	rs30950919	A/T	A	T
3	68015320	[>1gene]	[multi]	I:Gm21949+I:Iqcj	123100	in	Gm21949	rs30950921	A/G	G	A
3	68016335	[>1gene]	[multi]	I:Gm21949+I:Iqcj	124115	in	Gm21949	rs30951945	A/G	G	A
3	68016415	[>1gene]	[multi]	I:Gm21949+I:Iqcj	124195	in	Gm21949	rs30951949	A/G	G	A
3	68016504	[>1gene]	[multi]	I:Gm21949+I:Iqcj	124284	in	Gm21949	rs30951951	C/G	G	C
3	68016532	[>1gene]	[multi]	I:Gm21949+I:Iqcj	124312	in	Gm21949	rs30951953	A/G	A	G
3	68016610	[>1gene]	[multi]	I:Gm21949+I:Iqcj	124390	in	Gm21949	rs30952735	A/G	G	A
3	68016726	[>1gene]	[multi]	I:Gm21949+I:Iqcj	124506	in	Gm21949	rs30952737	C/T	T	C
3	68016753	[>1gene]	[multi]	I:Gm21949+I:Iqcj	124533	in	Gm21949	rs30952739	A/C	A	C
3	68016792	[>1gene]	[multi]	I:Gm21949+I:Iqcj	124572	in	Gm21949	rs30952741	C/T	T	C
3	68016826	[>1gene]	[multi]	I:Gm21949+I:Iqcj	124606	in	Gm21949	rs30952743	A/G	G	A
3	68016864	[>1gene]	[multi]	I:Gm21949+I:Iqcj	124644	in	Gm21949	rs30953475	G/T	G	T
3	68016886	[>1gene]	[multi]	I:Gm21949+I:Iqcj	124666	in	Gm21949	rs30953477	C/T	T	C
3	68016941	[>1gene]	[multi]	I:Gm21949+I:Iqcj	124721	in	Gm21949	rs30953481	A/G	A	G
3	68017374	[>1gene]	[multi]	I:Gm21949+I:Iqcj	125154	in	Gm21949	rs30953483	C/G	C	G
3	68017426	[>1gene]	[multi]	I:Gm21949+I:Iqcj	125206	in	Gm21949	rs30954405	G/T	T	G
3	68017563	[>1gene]	[multi]	I:Gm21949+I:Iqcj	125343	in	Gm21949	rs30954407	G/T	G	T
3	68017713	[>1gene]	[multi]	I:Gm21949+I:Iqcj	125493	in	Gm21949	rs30954411	C/T	T	C
3	68017746	[>1gene]	[multi]	I:Gm21949+I:Iqcj	125526	in	Gm21949	rs30954413	C/T	C	T
3	68017809	[>1gene]	[multi]	I:Gm21949+I:Iqcj	125589	in	Gm21949	rs30955486	C/T	C	T
3	68018026	[>1gene]	[multi]	I:Gm21949+I:Iqcj	125806	in	Gm21949	rs30955488	C/T	T	C
3	68018068	[>1gene]	[multi]	I:Gm21949+I:Iqcj	125848	in	Gm21949	rs30955490	A/G	A	G
3	68018236	[>1gene]	[multi]	I:Gm21949+I:Iqcj	126016	in	Gm21949	rs30956444	C/G	G	C
3	68018293	[>1gene]	[multi]	I:Gm21949+I:Iqcj	126073	in	Gm21949	rs30956446	C/T	C	T
3	68018580	[>1gene]	[multi]	I:Gm21949+I:Iqcj	126360	in	Gm21949	rs30947915	C/T	C	T
3	68018942	[>1gene]	[multi]	I:Gm21949+I:Iqcj	126722	in	Gm21949	rs30948817	C/T	T	C
3	68018972	[>1gene]	[multi]	I:Gm21949+I:Iqcj	126752	in	Gm21949	rs30948819	G/T	G	T
3	68019101	[>1gene]	[multi]	I:Gm21949+I:Iqcj	126881	in	Gm21949	rs30948821	C/T	C	T
3	68019183	[>1gene]	[multi]	I:Gm21949+I:Iqcj	126963	in	Gm21949	rs30949605	G/T	G	T
3	68019210	[>1gene]	[multi]	I:Gm21949+I:Iqcj	126990	in	Gm21949	rs30949609	C/T	T	C
3	68019302	[>1gene]	[multi]	I:Gm21949+I:Iqcj	127082	in	Gm21949	rs30949613	A/G	A	G
3	68019361	[>1gene]	[multi]	I:Gm21949+I:Iqcj	127141	in	Gm21949	rs30950415	A/C	C	A
3	68019486	[>1gene]	[multi]	I:Gm21949+I:Iqcj	127266	in	Gm21949	rs30950419	C/T	T	C
3	68019541	[>1gene]	[multi]	I:Gm21949+I:Iqcj	127321	in	Gm21949	rs30950423	C/T	T	C
3	68019739	[>1gene]	[multi]	I:Gm21949+I:Iqcj	127519	in	Gm21949	rs30951249	C/G	G	C
3	68019765	[>1gene]	[multi]	I:Gm21949+I:Iqcj	127545	in	Gm21949	rs30951251	C/T	T	C
3	68020050	[>1gene]	[multi]	I:Gm21949+I:Iqcj	127830	in	Gm21949	rs30951253	G/T	T	G
3	68020197	[>1gene]	[multi]	I:Gm21949+I:Iqcj	127977	in	Gm21949	rs30952185	A/G	A	G
3	68020354	[>1gene]	[multi]	I:Gm21949+I:Iqcj	128134	in	Gm21949	rs30952187	A/G	A	G
3	68021420	[>1gene]	[multi]	I:Gm21949+I:Iqcj	129200	in	Gm21949	rs30953976	A/G	A	G
3	68021490	[>1gene]	[multi]	I:Gm21949+I:Iqcj	129270	in	Gm21949	rs30953978	A/G	G	A
3	68022769	[>1gene]	[multi]	I:Gm21949+I:Iqcj	130549	in	Gm21949	rs30954844	A/G	A	G
3	68023078	[>1gene]	[multi]	I:Gm21949+I:Iqcj	130858	in	Gm21949	rs30954846	A/G	G	?
3	68023141	[>1gene]	[multi]	I:Gm21949+I:Iqcj	130921	in	Gm21949	rs30954848	C/T	T	C
3	68023371	[>1gene]	[multi]	I:Gm21949+I:Iqcj	131151	in	Gm21949	rs30954852	A/G	A	G
3	68024217	[>1gene]	[multi]	I:Gm21949+I:Iqcj	131997	in	Gm21949	rs30948067	G/T	G	T
3	68024269	[>1gene]	[multi]	I:Gm21949+I:Iqcj	132049	in	Gm21949	rs30948071	A/G	G	A
3	68024369	[>1gene]	[multi]	I:Gm21949+I:Iqcj	132149	in	Gm21949	rs30948073	G/T	T	G
3	68024385	[>1gene]	[multi]	I:Gm21949+I:Iqcj	132165	in	Gm21949	rs30948825	C/T	T	C
3	68024431	[>1gene]	[multi]	I:Gm21949+I:Iqcj	132211	in	Gm21949	rs30948827	G/T	T	G
3	68024965	[>1gene]	[multi]	I:Gm21949+I:Iqcj	132745	in	Gm21949	rs30948829	C/G	C	G
3	68025051	[>1gene]	[multi]	I:Gm21949+I:Iqcj	132831	in	Gm21949	rs30949675	C/T	T	C
3	68027161	[>1gene]	[multi]	I:Gm21949+I:Iqcj	134941	in	Gm21949	rs30949681	C/G	G	C
3	68031042	[>1gene]	[multi]	I:Gm21949+I:Iqcj	138822	in	Gm21949	rs30950641	A/G	G	A
3	68031072	[>1gene]	[multi]	I:Gm21949+I:Iqcj	138852	in	Gm21949	rs30950643	A/C	A	C
3	68031472	[>1gene]	[multi]	I:Gm21949+I:Iqcj	139252	in	Gm21949	rs30951467	C/T	T	C
3	68031492	[>1gene]	[multi]	I:Gm21949+I:Iqcj	139272	in	Gm21949	rs30951469	A/C	C	A
3	68032787	[>1gene]	[multi]	I:Gm21949+I:Iqcj	140567	in	Gm21949	rs30953772	C/T	C	T
3	68032848	[>1gene]	[multi]	I:Gm21949+I:Iqcj	140628	in	Gm21949	rs30954634	A/G	G	A
3	68032880	[>1gene]	[multi]	I:Gm21949+I:Iqcj	140660	in	Gm21949	rs30954636	A/T	A	T
3	68033439	[>1gene]	[multi]	I:Gm21949+I:Iqcj	141219	in	Gm21949	rs30955476	G/T	T	G
3	68033568	[>1gene]	[multi]	I:Gm21949+I:Iqcj	141348	in	Gm21949	rs30955478	A/G	A	G
3	68033593	[>1gene]	[multi]	I:Gm21949+I:Iqcj	141373	in	Gm21949	rs30955480	A/T	A	C
3	68035086	[>1gene]	[multi]	I:Gm21949+I:Iqcj	142866	in	Gm21949	rs30955482	C/T	T	C
3	68035211	[>1gene]	[multi]	I:Gm21949+I:Iqcj	142991	in	Gm21949	rs30948057	A/G	A	G
3	68035393	[>1gene]	[multi]	I:Gm21949+I:Iqcj	143173	in	Gm21949	rs30948061	A/C	C	A
3	68035511	[>1gene]	[multi]	I:Gm21949+I:Iqcj	143291	in	Gm21949	rs30948985	A/G	G	A
3	68035613	[>1gene]	[multi]	I:Gm21949+I:Iqcj	143393	in	Gm21949	rs30948989	C/T	T	C
3	68035644	[>1gene]	[multi]	I:Gm21949+I:Iqcj	143424	in	Gm21949	rs30948991	A/C	C	A
3	68035790	[>1gene]	[multi]	I:Gm21949+I:Iqcj	143570	in	Gm21949	rs30948993	C/T	T	C
3	68035810	[>1gene]	[multi]	I:Gm21949+I:Iqcj	143590	in	Gm21949	rs30949885	C/T	C	T
3	68035891	[>1gene]	[multi]	I:Gm21949+I:Iqcj	143671	in	Gm21949	rs30949889	A/G	G	A
3	68036189	[>1gene]	[multi]	I:Gm21949+I:Iqcj	143969	in	Gm21949	rs30949893	G/T	G	T
3	68036376	[>1gene]	[multi]	I:Gm21949+I:Iqcj	144156	in	Gm21949	rs30950867	C/T	T	C
3	68037048	[>1gene]	[multi]	I:Gm21949+I:Iqcj	144828	in	Gm21949	rs30950871	A/G	A	G
3	68037063	[>1gene]	[multi]	I:Gm21949+I:Iqcj	144843	in	Gm21949	rs30950873	C/T	T	C
3	68037402	[>1gene]	[multi]	I:Gm21949+I:Iqcj	145182	in	Gm21949	rs30951759	A/G	G	A
3	68037462	[>1gene]	[multi]	I:Gm21949+I:Iqcj	145242	in	Gm21949	rs30951761	A/G	G	A
3	68037607	[>1gene]	[multi]	I:Gm21949+I:Iqcj	145387	in	Gm21949	rs30951762	A/C	C	A
3	68037981	[>1gene]	[multi]	I:Gm21949+I:Iqcj	145761	in	Gm21949	rs30952686	C/T	T	C
3	68038106	[>1gene]	[multi]	I:Gm21949+I:Iqcj	145886	in	Gm21949	rs30952689	C/G	C	G
3	68038234	[>1gene]	[multi]	I:Gm21949+I:Iqcj	146014	in	Gm21949	rs30952691	C/T	T	C
3	68039099	[>1gene]	[multi]	I:Gm21949+I:Iqcj	146879	in	Gm21949	rs30954499	C/G	G	C
3	68039204	[>1gene]	[multi]	I:Gm21949+I:Iqcj	146984	in	Gm21949	rs30954501	A/T	T	A
3	68039341	[>1gene]	[multi]	I:Gm21949+I:Iqcj	147121	in	Gm21949	rs30955436	A/G	A	G
3	68039383	[>1gene]	[multi]	I:Gm21949+I:Iqcj	147163	in	Gm21949	rs30955438	C/T	C	T
3	68039701	[>1gene]	[multi]	I:Gm21949+I:Iqcj	147481	in	Gm21949	rs30955442	A/G	G	A
3	68039746	[>1gene]	[multi]	I:Gm21949+I:Iqcj	147526	in	Gm21949	rs30956344	A/G	A	G
3	68039791	[>1gene]	[multi]	I:Gm21949+I:Iqcj	147571	in	Gm21949	rs30956346	G/T	T	G
3	68039885	[>1gene]	[multi]	I:Gm21949+I:Iqcj	147665	in	Gm21949	rs30956349	A/G	A	G
3	68040543	[>1gene]	[multi]	I:Gm21949+I:Iqcj	148323	in	Gm21949	rs30947925	C/T	T	C
3	68040626	[>1gene]	[multi]	I:Gm21949+I:Iqcj	148406	in	Gm21949	rs30947927	C/T	T	C
3	68040658	[>1gene]	[multi]	I:Gm21949+I:Iqcj	148438	in	Gm21949	rs30947928	A/G	A	G
3	68040681	[>1gene]	[multi]	I:Gm21949+I:Iqcj	148461	in	Gm21949	rs30947930	G/T	T	G
3	68040858	[>1gene]	[multi]	I:Gm21949+I:Iqcj	148638	in	Gm21949	rs30949045	C/G	G	C
3	68040871	[>1gene]	[multi]	I:Gm21949+I:Iqcj	148651	in	Gm21949	rs30949047	C/T	T	C
3	68040936	[>1gene]	[multi]	I:Gm21949+I:Iqcj	148716	in	Gm21949	rs30949049	A/G	G	A
3	68040948	[>1gene]	[multi]	I:Gm21949+I:Iqcj	148728	in	Gm21949	rs30949050	C/T	T	C
3	68041101	[>1gene]	[multi]	I:Gm21949+I:Iqcj	148881	in	Gm21949	rs30949052	C/G	G	C
3	68041368	[>1gene]	[multi]	I:Gm21949+I:Iqcj	149148	in	Gm21949	rs30949966	A/G	A	G
3	68041911	[>1gene]	[multi]	I:Gm21949+I:Iqcj	149691	in	Gm21949	rs30950846	A/G	A	G
3	68042190	[>1gene]	[multi]	I:Gm21949+I:Iqcj	149970	in	Gm21949	rs30951656	A/G	A	G
3	68042603	[>1gene]	[multi]	I:Gm21949+I:Iqcj	150383	in	Gm21949	rs30951660	A/C	C	A
3	68042664	[>1gene]	[multi]	I:Gm21949+I:Iqcj	150444	in	Gm21949	rs30951662	A/G	G	A
3	68042700	[>1gene]	[multi]	I:Gm21949+I:Iqcj	150480	in	Gm21949	rs30952394	A/G	A	G
3	68042903	[>1gene]	[multi]	I:Gm21949+I:Iqcj	150683	in	Gm21949	rs30952398	A/G	G	A
3	68043746	[>1gene]	[multi]	I:Gm21949+I:Iqcj	151526	in	Gm21949	rs30952402	C/T	C	T
3	68043926	[>1gene]	[multi]	I:Gm21949+I:Iqcj	151706	in	Gm21949	rs30952403	G/T	T	G
3	68044261	[>1gene]	[multi]	I:Gm21949+I:Iqcj	152041	in	Gm21949	rs30953317	C/T	T	C
3	68044293	[>1gene]	[multi]	I:Gm21949+I:Iqcj	152073	in	Gm21949	rs30953319	C/T	T	C
3	68050286	[>1gene]	[multi]	I:Gm21949+I:Iqcj	158066	in	Gm21949	rs30950715	A/G	A	G
3	68052315	[>1gene]	[multi]	I:Gm21949+I:Iqcj	160095	in	Gm21949	rs30950723	A/G	A	G
3	68052508	[>1gene]	[multi]	I:Gm21949+I:Iqcj	160288	in	Gm21949	rs30951667	A/G	A	G
3	68052625	[>1gene]	[multi]	I:Gm21949+I:Iqcj	160405	in	Gm21949	rs30952505	G/T	G	T
3	68052828	[>1gene]	[multi]	I:Gm21949+I:Iqcj	160608	in	Gm21949	rs30952509	A/C	C	A
3	68053067	[>1gene]	[multi]	I:Gm21949+I:Iqcj	160847	in	Gm21949	rs30952513	C/G	C	G
3	68053128	[>1gene]	[multi]	I:Gm21949+I:Iqcj	160908	in	Gm21949	rs30953275	C/G	C	G
3	68053200	[>1gene]	[multi]	I:Gm21949+I:Iqcj	160980	in	Gm21949	rs30953277	A/T	T	A
3	68053426	[>1gene]	[multi]	I:Gm21949+I:Iqcj	161206	in	Gm21949	rs30953279	C/T	C	T
3	68053459	[>1gene]	[multi]	I:Gm21949+I:Iqcj	161239	in	Gm21949	rs30953280	A/G	A	G
3	68053587	[>1gene]	[multi]	I:Gm21949+I:Iqcj	161367	in	Gm21949	rs30953282	C/T	T	C
3	68053633	[>1gene]	[multi]	I:Gm21949+I:Iqcj	161413	in	Gm21949	rs30954204	A/T	T	A
3	68053858	[>1gene]	[multi]	I:Gm21949+I:Iqcj	161638	in	Gm21949	rs30954208	A/C	A	C
3	68053961	[>1gene]	[multi]	I:Gm21949+I:Iqcj	161741	in	Gm21949	rs30954210	A/G	A	G
3	68054622	[>1gene]	[multi]	I:Gm21949+I:Iqcj	162402	in	Gm21949	rs30955106	A/G	G	A
3	68054668	[>1gene]	[multi]	I:Gm21949+I:Iqcj	162448	in	Gm21949	rs30955108	A/G	A	G
3	68054740	[>1gene]	[multi]	I:Gm21949+I:Iqcj	162520	in	Gm21949	rs30955112	C/G	G	C
3	68054897	[>1gene]	[multi]	I:Gm21949+I:Iqcj	162677	in	Gm21949	rs30955976	C/T	C	T
3	68054939	[>1gene]	[multi]	I:Gm21949+I:Iqcj	162719	in	Gm21949	rs30955978	A/G	G	A
3	68055042	[>1gene]	[multi]	I:Gm21949+I:Iqcj	162822	in	Gm21949	rs30955980	A/G	G	A
3	68055279	[>1gene]	[multi]	Cs:Gm21949:R:58+Cs:Iqcj:R:58	163059	in	Gm21949	rs30947907	A/C	C	A
3	68055430	[>1gene]	[multi]	I:Gm21949+Cn:Iqcj:VA:108	163210	in	Gm21949	rs30947909	C/T	T	C
3	68055736	[>1gene]	[multi]	I:Gm21949+U3:Iqcj	163516	in	Gm21949	rs30947913	G/T	T	G
3	68055895	[>1gene]	[multi]	I:Gm21949+U3:Iqcj	163675	in	Gm21949	rs30948767	C/G	C	G
3	68055935	[>1gene]	[multi]	I:Gm21949+U3:Iqcj	163715	in	Gm21949	rs30948769	C/T	C	T
3	68055957	[>1gene]	[multi]	I:Gm21949+U3:Iqcj	163737	in	Gm21949	rs30948771	C/T	C	T
3	68056138	[>1gene]	[multi]	I:Gm21949+U3:Iqcj	163918	in	Gm21949	rs30948773	C/T	T	C
3	68056181	[>1gene]	[multi]	I:Gm21949+U3:Iqcj	163961	in	Gm21949	rs30949585	C/T	T	C
3	68056322	[>1gene]	[multi]	I:Gm21949+U3:Iqcj	164102	in	Gm21949	rs30949587	A/T	T	A
3	68056360	[>1gene]	[multi]	I:Gm21949+U3:Iqcj	164140	in	Gm21949	rs30949588	A/G	A	G
3	68056463	[>1gene]	[multi]	I:Gm21949+U3:Iqcj	164243	in	Gm21949	rs30949592	A/G	A	G
3	68056660	Gm21949	I	I:Gm21949	164440	in	Gm21949	rs30950448	G/T	G	T
3	68056737	Gm21949	I	I:Gm21949	164517	in	Gm21949	rs30950450	G/T	T	G
3	68056983	Gm21949	I	I:Gm21949	164763	in	Gm21949	rs30951294	C/G	C	G
3	68057122	Gm21949	I	I:Gm21949	164902	in	Gm21949	rs30951298	G/T	G	T
3	68057284	Gm21949	I	I:Gm21949	165064	in	Gm21949	rs30951302	C/T	T	C
3	68057416	Gm21949	I	I:Gm21949	165196	in	Gm21949	rs30952194	A/C	A	C
3	68057473	Gm21949	I	I:Gm21949	165253	in	Gm21949	rs30952196	A/G	A	G
3	68057488	Gm21949	I	I:Gm21949	165268	in	Gm21949	rs30952198	A/G	A	G
3	68057575	Gm21949	I	I:Gm21949	165355	in	Gm21949	rs30952200	A/G	G	A
3	68057623	Gm21949	I	I:Gm21949	165403	in	Gm21949	rs30952202	C/T	C	T
3	68057777	Gm21949	I	I:Gm21949	165557	in	Gm21949	rs30952974	G/T	T	G
3	68057816	Gm21949	I	I:Gm21949	165596	in	Gm21949	rs30952976	A/G	A	G
3	68057893	Gm21949	I	I:Gm21949	165673	in	Gm21949	rs30952978	A/G	A	G
3	68057922	Gm21949	I	I:Gm21949	165702	in	Gm21949	rs30952980	A/G	A	G
3	68058027	Gm21949	I	I:Gm21949	165807	in	Gm21949	rs30952982	G/T	G	T
3	68058215	Gm21949	I	I:Gm21949	165995	in	Gm21949	rs30953718	C/T	T	C
3	68058283	Gm21949	I	I:Gm21949	166063	in	Gm21949	rs30953720	C/T	T	C
3	68058305	Gm21949	I	I:Gm21949	166085	in	Gm21949	rs30953722	C/T	C	T
3	68058346	Gm21949	I	I:Gm21949	166126	in	Gm21949	rs30954566	C/T	T	C
3	68058708	Gm21949	I	I:Gm21949	166488	in	Gm21949	rs30954568	A/G	A	G
3	68059055	Gm21949	I	I:Gm21949	166835	in	Gm21949	rs30955446	A/G	A	G
3	68059257	Gm21949	I	I:Gm21949	167037	in	Gm21949	rs30955448	C/T	T	C
3	68059276	Gm21949	I	I:Gm21949	167056	in	Gm21949	rs30955450	A/G/T	A	G
3	68059762	Gm21949	I	I:Gm21949	167542	in	Gm21949	rs30948075	A/G	A	G
3	68059807	Gm21949	I	I:Gm21949	167587	in	Gm21949	rs30948082	A/G	C	A
3	68059928	Gm21949	I	I:Gm21949	167708	in	Gm21949	rs30949054	A/G	G	A
3	68060015	Gm21949	I	I:Gm21949	167795	in	Gm21949	rs30949058	C/T	T	C
3	68060161	Gm21949	I	I:Gm21949	167941	in	Gm21949	rs30949062	A/G	G	A
3	68060205	Gm21949	I	I:Gm21949	167985	in	Gm21949	rs30949063	A/G	A	G
3	68060229	Gm21949	I	I:Gm21949	168009	in	Gm21949	rs30949905	A/G	A	G
3	68060363	Gm21949	I	I:Gm21949	168143	in	Gm21949	rs30949907	A/G	G	A
3	68060464	Gm21949	I	I:Gm21949	168244	in	Gm21949	rs30949909	A/G	A	G
3	68060695	Gm21949	I	I:Gm21949	168475	in	Gm21949	rs30949911	A/C	C	A
3	68060798	Gm21949	I	I:Gm21949	168578	in	Gm21949	rs30950785	C/T	T	C
3	68060844	Gm21949	I	I:Gm21949	168624	in	Gm21949	rs30950788	C/T	T	C
3	68061694	Gm21949	I	I:Gm21949	169474	in	Gm21949	rs30951714	A/C	C	A
3	68061822	Gm21949	I	I:Gm21949	169602	in	Gm21949	rs30951716	C/T	T	C
3	68062096	Gm21949	I	I:Gm21949	169876	in	Gm21949	rs30951718	C/T	C	T
3	68062161	Gm21949	I	I:Gm21949	169941	in	Gm21949	rs30951720	A/G	G	A
3	68062254	Gm21949	I	I:Gm21949	170034	in	Gm21949	rs30951722	A/G	A	G
3	68062337	Gm21949	I	I:Gm21949	170117	in	Gm21949	rs30952426	G/T	T	G
3	68062396	Gm21949	I	I:Gm21949	170176	in	Gm21949	rs30952430	A/G	G	A
3	68062438	Gm21949	I	I:Gm21949	170218	in	Gm21949	rs30952432	C/T	C	T
3	68062604	Gm21949	I	I:Gm21949	170384	in	Gm21949	rs30953184	A/G	G	A
3	68062700	Gm21949	I	I:Gm21949	170480	in	Gm21949	rs30953186	A/T	T	A
3	68062734	Gm21949	I	I:Gm21949	170514	in	Gm21949	rs30953188	C/T	C	T
3	68062894	Gm21949	I	I:Gm21949	170674	in	Gm21949	rs30953191	A/G	A	G
3	68062993	Gm21949	I	I:Gm21949	170773	in	Gm21949	rs30953193	G/T	T	G
3	68063027	Gm21949	I	I:Gm21949	170807	in	Gm21949	rs30954047	C/T	T	C
3	68063058	Gm21949	I	I:Gm21949	170838	in	Gm21949	rs30954049	A/T	A	G
3	68063123	Gm21949	I	I:Gm21949	170903	in	Gm21949	rs30954051	A/G	A	G
3	68063246	Gm21949	I	I:Gm21949	171026	in	Gm21949	rs30954053	A/C	A	C
3	68063365	Gm21949	I	I:Gm21949	171145	in	Gm21949	rs30954985	C/T	T	C
3	68063632	Gm21949	I	I:Gm21949	171412	in	Gm21949	rs30954987	A/G	G	A
3	68063659	Gm21949	I	I:Gm21949	171439	in	Gm21949	rs30954989	A/G	G	A
3	68063722	Gm21949	I	I:Gm21949	171502	in	Gm21949	rs30954991	C/T	T	C
3	68063736	Gm21949	I	I:Gm21949	171516	in	Gm21949	rs30954993	A/G	A	G
3	68063904	Gm21949	I	I:Gm21949	171684	in	Gm21949	rs30955885	A/G	G	A
3	68063927	Gm21949	I	I:Gm21949	171707	in	Gm21949	rs30955887	G/T	T	G
3	68063986	Gm21949	I	I:Gm21949	171766	in	Gm21949	rs30955889	C/T	T	C
3	68064023	Gm21949	I	I:Gm21949	171803	in	Gm21949	rs30955155	C/T	T	C
3	68064301	Gm21949	I	I:Gm21949	172081	in	Gm21949	rs30955157	A/C	A	C
3	68064570	Gm21949	I	I:Gm21949	172350	in	Gm21949	rs30955161	G/T	T	G
3	68064671	Gm21949	I	I:Gm21949	172451	in	Gm21949	rs30955163	A/T	T	A
3	68064923	[>1gene]	[multi]	U5:Schip1+I:Gm21949	172703	in	Gm21949	rs30956047	A/C	A	C
3	68065123	[>1gene]	[multi]	I:Schip1+I:Gm21949	172903	in	Gm21949	rs30956051	A/G	G	A
3	68065146	[>1gene]	[multi]	I:Schip1+I:Gm21949	172926	in	Gm21949	rs30956053	A/G	A	G
3	68065198	[>1gene]	[multi]	I:Schip1+I:Gm21949	172978	in	Gm21949	rs30956745	C/T	T	C
3	68065394	[>1gene]	[multi]	I:Schip1+I:Gm21949	173174	in	Gm21949	rs30956751	A/G	G	A
3	68065423	[>1gene]	[multi]	I:Schip1+I:Gm21949	173203	in	Gm21949	rs30956753	A/G	A	G
3	68065512	[>1gene]	[multi]	I:Schip1+I:Gm21949	173292	in	Gm21949	rs30957327	A/T	A	T
3	68065525	[>1gene]	[multi]	I:Schip1+I:Gm21949	173305	in	Gm21949	rs30957329	A/G	G	A
3	68065769	[>1gene]	[multi]	I:Schip1+I:Gm21949	173549	in	Gm21949	rs30957787	A/G	G	A
3	68065783	[>1gene]	[multi]	I:Schip1+I:Gm21949	173563	in	Gm21949	rs30957789	G/T	T	G
3	68066074	[>1gene]	[multi]	I:Schip1+I:Gm21949	173854	in	Gm21949	rs30958085	C/T	T	C
3	68066333	[>1gene]	[multi]	I:Schip1+I:Gm21949	174113	in	Gm21949	rs30958087	A/G	A	G
3	68066385	[>1gene]	[multi]	I:Schip1+I:Gm21949	174165	in	Gm21949	rs30958091	C/T	C	T
3	68066401	[>1gene]	[multi]	I:Schip1+I:Gm21949	174181	in	Gm21949	rs30958093	A/T	A	T
3	68066420	[>1gene]	[multi]	I:Schip1+I:Gm21949	174200	in	Gm21949	rs30958525	A/T	A	T
3	68066453	[>1gene]	[multi]	I:Schip1+I:Gm21949	174233	in	Gm21949	rs30958527	A/G	G	A
3	68066674	[>1gene]	[multi]	I:Schip1+I:Gm21949	174454	in	Gm21949	rs30958531	A/G	G	A
3	68066868	[>1gene]	[multi]	I:Schip1+I:Gm21949	174648	in	Gm21949	rs30958533	C/T	T	C
3	68067230	[>1gene]	[multi]	I:Schip1+I:Gm21949	175010	in	Gm21949	rs30959095	C/T	C	T
3	68067374	[>1gene]	[multi]	I:Schip1+I:Gm21949	175154	in	Gm21949	rs30959097	C/T	C	T
3	68067412	[>1gene]	[multi]	I:Schip1+I:Gm21949	175192	in	Gm21949	rs30959099	C/T	T	C
3	68067428	[>1gene]	[multi]	I:Schip1+I:Gm21949	175208	in	Gm21949	rs30959101	A/T	T	A
3	68067511	[>1gene]	[multi]	I:Schip1+I:Gm21949	175291	in	Gm21949	rs30959103	A/C	C	A
3	68067547	[>1gene]	[multi]	I:Schip1+I:Gm21949	175327	in	Gm21949	rs30959735	C/G	G	C
3	68067637	[>1gene]	[multi]	I:Schip1+I:Gm21949	175417	in	Gm21949	rs30959739	C/T	T	C
[truncated: 22,513 more rows]
