# Supplementary material for: Identification of Genetic Determinants of the Sexual Dimorphism in CNS Autoimmunity
Source: PLoS One. 2015 Feb 11;10(2):e0117993. doi: 10.1371/journal.pone.0117993 (PMC4324900; doi:10.1371/journal.pone.0117993)
Supplement: S2 Table — (XLSX) [file pone.0117993.s003.xlsx]

## Sheet: Table S2
Table S2. List of MS-GWAS candidate genes and murine orthologues
Chr	MS-GWASa	Orthologueb	SNPsc
1	STAT4	Stat4	584
	SP140	Sp140	38
	C1orf106	5730559C18Rik	129
	RGS21, RGS1	Rgs21-Rgs1	731
	SLAMF7	Slamf7	67
2	IL2RA	Il2ra	208
	AGBL2	Agbl2	43
	MERTK	Mertk	545
	CD40	Cd40	38
	SLC9A8	Slc9a8	218
	CYP24A1, PFDN4	Cyp24a1-Pfdn4	190
	SLC2A4RG	Slc2a4rg-ps	19
	ZBTB46	Zbtb46	268
3	PKIA, ZC2HC1A	Pkia-Zc2Hc1a	1009
	IQCJ-SCHIP1, IL12A	Gm21949-Il12a	3644
	FCRL1	Fcrl1	73
	PHGDH	Phgdh	137
	VCAM1, EXTL2	Vcam1-Extl2	499
	VCAM1	Vcam1	172
	TET2	Tet2	220
	NFKB1, MANBA	Manba-Nfkb1	1047
	DDAH1	Ddah1	392
	BCL10	Bcl10	11
4	BACH2	Bach2	1522
	PLEKHG5	Plekhg5	133
	MMEL1	Mmel1	46
5	EVI5	Evi5	330
	PITPNM2	Pitpnm2	378
	CARD11, SDK1	Card11-Sdk1	4595
6	SKAP2, HOXA1	Skap2-Hoxa1	1638
	JAZF1	Jazf1	1596
	FOXP1	Foxp1	2233
	LTBR, CD27-AS1	Ltbr-Cd27	189
	TNFRSF1A	Tnfrsf1a	24
	CD69	Cd69	38
7	DKKL1	Dkkl1	19
	IQGAP1	Iqgap1	350
	MAPK3, CORO1A	Mapk3-Coro1a	129
8	IFI30	Ifi30	7
	EPS15L1	Eps15l1	138
	CDH3	Cdh3	177
	WWOX	Wwox	5249
	MAF, DYNLRB2	Maf-Dynlrb2	2886
	IRF8, LOC146513	Irf8-Gm19562	69
9	TYK2	Tyk2	59
	SLC44A2	Slc44a2	37
	CXCR5	Cxcr5	53
	DDX6, CXCR5	Ddx6-Cxcr5	376
	TREH, DDX6	Treh-Ddx6	334
	MORF4L1, CTSH	Morf4l1-Ctsh	24
	CCR4, GLB1	Ccr4-Glb1	279
	EOMES, CMC1	Eomes-Cmc1	1725
	EOMES	Eomes	1
10	TNFAIP3, PERP	Tnfaip3-Perp	840
	OLIG3, LOC100130476	Olig3-no orthologue	3
	IL20RA, IL22RA2	Il20ra-Il22ra2	266
	AHI1	Ahi1	533
	THEMIS, PTPRK	Themis- Ptprk	3906
	TSFM	Tsfm	166
11	C7orf72, IKZF1	4930415F15Rik-Ikzf1	687
	CNRIP1, PLEK	Cnrip1-Plek	191
	VDAC1, TCF7	Vdac1- Tcf7	172
	VMP1	Vmp1	197
	MRPL45P2, NPEPPS	No orthologue-Npepps	152
	GRB7, IKZF3	Grb7-Ikzf3	176
	STAT3	Stat3	126
12	CENPO	Cenpo	122
	ZFP36L1	Zfp36l1	2
	JDP2, BATF	Jdp2-Batf	318
	GALC	Galc	246
	TRAF3	Traf3	346
13	ELMO1	Elmo1	3512
	CD83, JARID2	Cd83-Jarid2	5017
	RGS14	Rgs14	49
	ANKRD55	Ankrd55	529
14	CAMK2G, C10orf55	Camk2g-no orthologue	121
	ZMIZ1	Zmiz1	1144
	MIR548AN, TM9SF2	No orthologue-Tm9sf2	226
15	DAB2, PTGER4	Dab2-Ptger4	3110
	IL7R, CAPSL	Capsl-Il7r	343
	PVT1, MIR1208	H2afy3-Pvt1	1462
	TYMP	Tymp	9
16	CD86	Cd86	98
	ILDR1, CD86	CD86-Ildr1	156
	IQCB1	Iqcb1	24
	TIMMDC1	Timmdc1	118
	CBLB	Cblb	1027
	CLEC16A	Clec16a	859
	CLEC16A, SOCS1	Clec16a-Socs1	928
	PRM1, RMI2	Prm1-Rm12	395
	MAPK1	Mapk1	130
17	TAGAP, FNDC1	Tagap-Fndc1	818
	SOX8, SSTR5-AS1	Sox8-Sstr5	304
	PXT1	Pxt1	30
	SATB1, KCNH8	Satb1-Kcnh8	4539
	TNFSF14	Tnfsf14	37
	HAAO, ZFP36L2	Haao-Zfp36l2	1337
18	ZNF438, ZEB1-AS1	Znf438-Zeb1	1558
	NDFIP1	Ndfip1	234
	MALT1	Malt1	141
19	PRDX5, CCDC88B	Prdx5-Ccdc88b	110
	MLANA	Mlana	47
	HHEX, EXOC6	Hhex-Exoc6	1090
	CD6, CD5	Cd6-Cd5	417
aMS-GWAS candidate from Beecham et al.
bMurine orthologue of MS-GWAS candidate
cNumber of total SNPs between B6 and PWD within each murine orthologue
